# Supplementary material for: Genetic introgression from commercial European pigs to the indigenous Chinese Lijiang breed and associated changes in phenotypes
Source: Genet Sel Evol. 2024 Apr 2;56:24. doi: 10.1186/s12711-024-00893-8 (PMC10985947; doi:10.1186/s12711-024-00893-8)
Supplement: Supplementary file 1 — Additional file 1: Table S1. Samples used in this study. The data include sample information, quality control data, phenotypic data. Table S2. D-statistic and f4-ratio results. The table presents D-statistic, Z-transformed D-statistic, p-value (for D-statistic), f4-ratio, ABBA and BABA values for all pig groups. Table S3. Significant EP introgression window bins in NCDP. The table presents the detected EP introgression bins and proportions in NCDP. Table S4. Significant EP introgression window bins in TIBP-E. The table presents the detected EP introgression bins and proportions in TIBP-E. Table S5. Significant EP introgression window bins in LJP. The table presents the detected EP introgression bins and proportions in LJP. Table S6. Potential indirect introgression from EP into TIBP-E. The table presents the indirect EP introgression window bins in TIBP-E, which were detected as introgression from LJP. Table S7. Potential direct introgression from EP into TIBP-E. The table presents the direct EP introgression window bins in TIBP-E. Table S8. Fisher-test of EP introgression proportion in LJL and LJM. The table presents the Fisher-test of EP introgression proportion in LJL and LJM, and the significant level that was defined as corrected p-value FDR < 0.05. [file 12711_2024_893_MOESM1_ESM.xlsx]

## Sheet:  Table S1
Table S1. Samples used in this study
NCBI Sample ID	this study Sample ID	Breed	Population	Data source	Clean reads	Mapping rate	Coverage	Average sequencing depth(×)	phenotype(Number of thoracic vertebrae)	instrument_model
LJL1	LJL1	LJP	LJL	This study	495748518	99.23	0.9761	27.97	13	HiSeq X Ten
LJL2	LJM1	LJP	LJM	This study	392429692	99.41	0.979	22.38	16	BGISEQ-500
LJL3	LJM2	LJP	LJM	This study	529677758	99.13	0.9763	29.53	16	HiSeq X Ten
LJL4	LJM3	LJP	LJM	This study	537784170	99.23	0.9776	29.87	16	BGISEQ-500
LJL5	LJL2	LJP	LJL	This study	470993210	99.46	0.9802	27.29	13	BGISEQ-500
LJL6	LJL3	LJP	LJL	This study	527158142	99.51	0.9811	30.31	13	BGISEQ-500
LJL7	LJM4	LJP	LJM	This study	434987872	99.51	0.9805	25.1	15	BGISEQ-500
LJL8	LJM5	LJP	LJM	This study	453256066	99.46	0.9812	25.94	15	BGISEQ-500
LJL9	LJL4	LJP	LJL	This study	497765168	99.05	0.9761	27.79	13	BGISEQ-500
LJL10	LJL5	LJP	LJL	This study	481819812	99.48	0.9803	27.94	13	BGISEQ-500
LJL11	LJL6	LJP	LJL	This study	471647410	99.43	0.9794	27.14	13	BGISEQ-500
LJL12	LJL7	LJP	LJL	This study	492589780	99.36	0.9781	28.14	13	BGISEQ-500
LJL13	LJL8	LJP	LJL	This study	445986834	99.49	0.9789	25.74	13	BGISEQ-500
LJL14	LJL9	LJP	LJL	This study	513918818	99.28	0.9705	28.36	13	HiSeq X Ten
LJL15	LJM6	LJP	LJM	This study	500829630	98.66	0.9798	28.74	15	BGISEQ-500
LJL16	LJM7	LJP	LJM	This study	343490016	99.43	0.9745	19.46	15	BGISEQ-500
LJL17	LJM8	LJP	LJM	This study	440688132	99.45	0.9771	25.66	15	BGISEQ-500
LJM1	LJM9	LJP	LJM	This study	479826402	99.35	0.976	27.02	16	HiSeq X Ten
LJM2	LJM10	LJP	LJM	This study	531886554	99.46	0.9807	30.32	16	BGISEQ-500
LJM3	LJL10	LJP	LJL	This study	476659012	99.08	0.9807	27.34	13	HiSeq X Ten
LJM4	LJM11	LJP	LJM	This study	501579304	99.29	0.9808	28.84	16	HiSeq X Ten
LJM5	LJL11	LJP	LJL	This study	580464030	99.24	0.9777	33.41	13	HiSeq X Ten
LJM6	LJM12	LJP	LJM	This study	435132946	99.54	0.9771	25.23	15	BGISEQ-500
LJM7	LJM13	LJP	LJM	This study	507049116	99.07	0.9773	29.1	16	HiSeq X Ten
LJM8	LJL12	LJP	LJL	This study	480247382	99.31	0.9765	27.47	13	HiSeq X Ten
LJM9	LJM14	LJP	LJM	This study	550156054	99.53	0.9807	31.7	15	BGISEQ-500
LJM10	LJM15	LJP	LJM	This study	548698618	99.44	0.9799	30.75	15	BGISEQ-500
LJM11	LJM16	LJP	LJM	This study	450275618	99.43	0.9812	25.83	15	BGISEQ-500
LJM12	LJM17	LJP	LJM	This study	512237880	99.02	0.9796	29.29	15	BGISEQ-500
LJM13	LJL13	LJP	LJL	This study	466302422	99.44	0.9808	26.96	12	BGISEQ-500
LJM14	LJM18	LJP	LJM	This study	395565732	99.53	0.9765	22.92	15	BGISEQ-500
LJM15	LJL14	LJP	LJL	This study	436936320	99.49	0.9793	25.32	13	BGISEQ-500
LJM16	LJL15	LJP	LJL	This study	507447962	99.29	0.9804	28.82	13	BGISEQ-500
LJM17	LJM19	LJP	LJM	This study	465338016	99.51	0.9797	26.93	15	BGISEQ-500
LJM18	LJM20	LJP	LJM	This study	485787212	99.52	0.9801	28.18	15	BGISEQ-500
LJM19	LJM21	LJP	LJM	This study	520111414	99.55	0.9811	30.21	15	BGISEQ-500
LJM20	LJM22	LJP	LJM	This study	476985782	99.48	0.9796	27.4	16	BGISEQ-500
LJM21	LJM23	LJP	LJM	This study	473723026	99.43	0.9802	27.34	15	BGISEQ-500
LJM22	LJM24	LJP	LJM	This study	466416030	99.53	0.9794	26.89	16	BGISEQ-500
LJM23	LJM25	LJP	LJM	This study	361672470	99.37	0.9755	20.86	16	BGISEQ-500
LJM24	LJL16	LJP	LJL	This study	345768330	99.33	0.9788	20.04	13	BGISEQ-500
LJM25	LJM26	LJP	LJM	This study	518303106	99.38	0.9804	29.85	16	BGISEQ-500
LJM26	LJM27	LJP	LJM	This study	497624202	99.46	0.9779	28.83	16	BGISEQ-500
LJM27	LJL17	LJP	LJL	This study	523321496	99.3	0.9784	29.17	13	BGISEQ-500
DU23M01_Duroc	-	DUROC	EP	PMID: 23151582	-	-	-	-	-	-
DU23M02_Duroc	-	DUROC	EP	PMID: 23151582	-	-	-	-	-	-
DU23M03_Duroc	-	DUROC	EP	PMID: 23151582	-	-	-	-	-	-
DU23M04_Duroc	-	DUROC	EP	PMID: 23151582	-	-	-	-	-	-
HA20U01_Hampshire	-	HAMP	EP	PMID: 26323058	-	-	-	-	-	-
HA20U02_Hampshire	-	HAMP	EP	PMID: 26323058	-	-	-	-	-	-
JQ01U02_Jiangquhai	-	JQH	ECDP	PMID: 26323058	-	-	-	-	-	-
LR21M03	-	LR	EP	PMID: 26323058	-	-	-	-	-	-
LR24F01	-	LR	EP	PMID: 26323058	-	-	-	-	-	-
LR24F08	-	LR	EP	PMID: 26323058	-	-	-	-	-	-
LR30F02	-	LR	EP	PMID: 26323058	-	-	-	-	-	-
LR30F03	-	LR	EP	PMID: 26323058	-	-	-	-	-	-
LW22F01	-	LW	EP	PMID: 23151582	-	-	-	-	-	-
LW22F02	-	LW	EP	PMID: 23151582	-	-	-	-	-	-
LW22F03	-	LW	EP	PMID: 23151582	-	-	-	-	-	-
LW22F04	-	LW	EP	PMID: 23151582	-	-	-	-	-	-
LW22F06	-	LW	EP	PMID: 23151582	-	-	-	-	-	-
LW22F07	-	LW	EP	PMID: 23151582	-	-	-	-	-	-
LW22M04	-	LW	EP	PMID: 23151582	-	-	-	-	-	-
LW22M07	-	LW	EP	PMID: 23151582	-	-	-	-	-	-
LW36F01	-	LW	EP	PMID: 23151582	-	-	-	-	-	-
LW36F02	-	LW	EP	PMID: 23151582	-	-	-	-	-	-
LW36F03	-	LW	EP	PMID: 23151582	-	-	-	-	-	-
LW36F04	-	LW	EP	PMID: 23151582	-	-	-	-	-	-
LW36F05	-	LW	EP	PMID: 23151582	-	-	-	-	-	-
LW36F06	-	LW	EP	PMID: 23151582	-	-	-	-	-	-
MS20M03_Meishan	-	MS	ECDP	PMID: 26323058	-	-	-	-	-	-
MS20M03_Meishan1	-	MS	ECDP	PMID: 26323058	-	-	-	-	-	-
MS20M05_Meishan	-	MS	ECDP	PMID: 26323058	-	-	-	-	-	-
MS20M05_Meishan1	-	MS	ECDP	PMID: 26323058	-	-	-	-	-	-
MS20U10_Meishan	-	MS	ECDP	PMID: 26323058	-	-	-	-	-	-
MS20U11_Meishan	-	MS	ECDP	PMID: 26323058	-	-	-	-	-	-
MS20U13_Meishan	-	MS	ECDP	PMID: 26323058	-	-	-	-	-	-
MS21M01_Meishan	-	MS	ECDP	PMID: 26323058	-	-	-	-	-	-
MS21M05_Meishan	-	MS	ECDP	PMID: 26323058	-	-	-	-	-	-
MS21M07_Meishan	-	MS	ECDP	PMID: 26323058	-	-	-	-	-	-
MS21M08_Meishan	-	MS	ECDP	PMID: 26323058	-	-	-	-	-	-
MS21M14_Meishan	-	MS	ECDP	PMID: 26323058	-	-	-	-	-	-
PI21F02	-	PT	EP	PMID: 23151582	-	-	-	-	-	-
PI21F06	-	PT	EP	PMID: 23151582	-	-	-	-	-	-
PI21M17	-	PT	EP	PMID: 23151582	-	-	-	-	-	-
PI21M20	-	PT	EP	PMID: 23151582	-	-	-	-	-	-
PI21M21	-	PT	EP	PMID: 23151582	-	-	-	-	-	-
SRS387185	-	GZTIB	TIBP	PMID: 24162736	-	-	-	-	-	-
SRS387186	-	GZTIB	TIBP	PMID: 24162736	-	-	-	-	-	-
SRS387190	-	GZTIB	TIBP	PMID: 24162736	-	-	-	-	-	-
SRS387202	-	GZTIB	TIBP	PMID: 24162736	-	-	-	-	-	-
SRS387204	-	GZTIB	TIBP	PMID: 24162736	-	-	-	-	-	-
SRS387211	-	DQTIB	TIBP	PMID: 24162736	-	-	-	-	-	-
SRS387215	-	DQTIB	TIBP	PMID: 24162736	-	-	-	-	-	-
SRS387217	-	DQTIB	TIBP	PMID: 24162736	-	-	-	-	-	-
SRS387236	-	DCTIB	TIBP	PMID: 24162736	-	-	-	-	-	-
SRS387238	-	DCTIB	TIBP	PMID: 24162736	-	-	-	-	-	-
SRS387240	-	DCTIB	TIBP	PMID: 24162736	-	-	-	-	-	-
SRS387241	-	DCTIB	TIBP	PMID: 24162736	-	-	-	-	-	-
SRS387244	-	DCTIB	TIBP	PMID: 24162736	-	-	-	-	-	-
SRS387246	-	DCTIB	TIBP	PMID: 24162736	-	-	-	-	-	-
SRS387248	-	DCTIB	TIBP	PMID: 24162736	-	-	-	-	-	-
SRS387249	-	DCTIB	TIBP	PMID: 24162736	-	-	-	-	-	-
SRS387251	-	DCTIB	TIBP	PMID: 24162736	-	-	-	-	-	-
SRS387264	-	DCTIB	TIBP	PMID: 24162736	-	-	-	-	-	-
SRS387265	-	DCTIB	TIBP	PMID: 24162736	-	-	-	-	-	-
SRS387268	-	DCTIB	TIBP	PMID: 24162736	-	-	-	-	-	-
SRS387270	-	DCTIB	TIBP	PMID: 24162736	-	-	-	-	-	-
SRS387272	-	DCTIB	TIBP	PMID: 24162736	-	-	-	-	-	-
SRS387274	-	DCTIB	TIBP	PMID: 24162736	-	-	-	-	-	-
SRS387276	-	DCTIB	TIBP	PMID: 24162736	-	-	-	-	-	-
SRS387278	-	ABTIB	TIBP	PMID: 24162736	-	-	-	-	-	-
SRS387280	-	ABTIB	TIBP	PMID: 24162736	-	-	-	-	-	-
SRS387282	-	ABTIB	TIBP	PMID: 24162736	-	-	-	-	-	-
SRS387284	-	ABTIB	TIBP	PMID: 24162736	-	-	-	-	-	-
SRS387286	-	PZ	SWCDP	PMID: 24162736	-	-	-	-	-	-
SRS387290	-	PZ	SWCDP	PMID: 24162736	-	-	-	-	-	-
SRS387291	-	WJ	SWCDP	PMID: 24162736	-	-	-	-	-	-
SRS387294	-	WJ	SWCDP	PMID: 24162736	-	-	-	-	-	-
SRS387296	-	WJ	SWCDP	PMID: 24162736	-	-	-	-	-	-
SRS387298	-	YN	SWCDP	PMID: 24162736	-	-	-	-	-	-
SRS387299	-	YN	SWCDP	PMID: 24162736	-	-	-	-	-	-
SRS387302	-	YN	SWCDP	PMID: 24162736	-	-	-	-	-	-
SRS387304	-	NJ	SWCDP	PMID: 24162736	-	-	-	-	-	-
SRS387306	-	NJ	SWCDP	PMID: 24162736	-	-	-	-	-	-
SRS387311	-	NJ	SWCDP	PMID: 24162736	-	-	-	-	-	-
SRS387315	-	JH	ECDP	PMID: 24162736	-	-	-	-	-	-
SRS387317	-	JH	ECDP	PMID: 24162736	-	-	-	-	-	-
SRS387319	-	JH	ECDP	PMID: 24162736	-	-	-	-	-	-
SRS387320	-	SWB	WB	PMID: 24162736	-	-	-	-	-	-
SRS387323	-	SWB	WB	PMID: 24162736	-	-	-	-	-	-
SRS387324	-	SWB	WB	PMID: 24162736	-	-	-	-	-	-
SRS465708	-	WZS	SCDP	PMID: 25621459	-	-	-	-	-	-
SRS465709	-	WZS	SCDP	PMID: 25621459	-	-	-	-	-	-
SRS465710	-	WZS	SCDP	PMID: 25621459	-	-	-	-	-	-
SRS465711	-	WZS	SCDP	PMID: 25621459	-	-	-	-	-	-
SRS465712	-	WZS	SCDP	PMID: 25621459	-	-	-	-	-	-
SRS465713	-	WZS	SCDP	PMID: 25621459	-	-	-	-	-	-
SRS465714	-	EHL	ECDP	PMID: 25621459	-	-	-	-	-	-
SRS465715	-	EHL	ECDP	PMID: 25621459	-	-	-	-	-	-
SRS465716	-	SWB	WB	PMID: 25621459	-	-	-	-	-	-
SRS465717	-	SWB	WB	PMID: 25621459	-	-	-	-	-	-
SRS465718	-	SWB	WB	PMID: 25621459	-	-	-	-	-	-
SRS465719	-	SWB	WB	PMID: 25621459	-	-	-	-	-	-
SRS465720	-	SWB	WB	PMID: 25621459	-	-	-	-	-	-
SRS465721	-	SWB	WB	PMID: 25621459	-	-	-	-	-	-
SRS465722	-	LC	SCDP	PMID: 25621459	-	-	-	-	-	-
SRS465723	-	LC	SCDP	PMID: 25621459	-	-	-	-	-	-
SRS465724	-	LC	SCDP	PMID: 25621459	-	-	-	-	-	-
SRS465725	-	LC	SCDP	PMID: 25621459	-	-	-	-	-	-
SRS465726	-	LC	SCDP	PMID: 25621459	-	-	-	-	-	-
SRS465727	-	LC	SCDP	PMID: 25621459	-	-	-	-	-	-
SRS465728	-	GBTIB	TIBP	PMID: 25621459	-	-	-	-	-	-
SRS465729	-	GBTIB	TIBP	PMID: 25621459	-	-	-	-	-	-
SRS465730	-	GBTIB	TIBP	PMID: 25621459	-	-	-	-	-	-
SRS465731	-	GBTIB	TIBP	PMID: 25621459	-	-	-	-	-	-
SRS465732	-	GBTIB	TIBP	PMID: 25621459	-	-	-	-	-	-
SRS465733	-	GBTIB	TIBP	PMID: 25621459	-	-	-	-	-	-
SRS465734	-	SLTIB	TIBP	PMID: 25621459	-	-	-	-	-	-
SRS465735	-	SLTIB	TIBP	PMID: 25621459	-	-	-	-	-	-
SRS465736	-	SLTIB	TIBP	PMID: 25621459	-	-	-	-	-	-
SRS465737	-	SLTIB	TIBP	PMID: 25621459	-	-	-	-	-	-
SRS465738	-	SLTIB	TIBP	PMID: 25621459	-	-	-	-	-	-
SRS465739	-	SLTIB	TIBP	PMID: 25621459	-	-	-	-	-	-
SRS465740	-	LTTIB	TIBP	PMID: 25621459	-	-	-	-	-	-
SRS465741	-	LTTIB	TIBP	PMID: 25621459	-	-	-	-	-	-
SRS465742	-	LTTIB	TIBP	PMID: 25621459	-	-	-	-	-	-
SRS465743	-	LTTIB	TIBP	PMID: 25621459	-	-	-	-	-	-
SRS465744	-	LTTIB	TIBP	PMID: 25621459	-	-	-	-	-	-
SRS465745	-	LTTIB	TIBP	PMID: 25621459	-	-	-	-	-	-
SRS465746	-	GSTIB	TIBP	PMID: 25621459	-	-	-	-	-	-
SRS465747	-	GSTIB	TIBP	PMID: 25621459	-	-	-	-	-	-
SRS465748	-	GSTIB	TIBP	PMID: 25621459	-	-	-	-	-	-
SRS465749	-	GSTIB	TIBP	PMID: 25621459	-	-	-	-	-	-
SRS465750	-	HT	NCDP	PMID: 25621459	-	-	-	-	-	-
SRS465751	-	HT	NCDP	PMID: 25621459	-	-	-	-	-	-
SRS465752	-	HT	NCDP	PMID: 25621459	-	-	-	-	-	-
SRS465753	-	HT	NCDP	PMID: 25621459	-	-	-	-	-	-
SRS465754	-	HT	NCDP	PMID: 25621459	-	-	-	-	-	-
SRS465755	-	HT	NCDP	PMID: 25621459	-	-	-	-	-	-
SRS465756	-	MZ	NCDP	PMID: 25621459	-	-	-	-	-	-
SRS465757	-	MZ	NCDP	PMID: 25621459	-	-	-	-	-	-
SRS465758	-	MZ	NCDP	PMID: 25621459	-	-	-	-	-	-
SRS465759	-	MZ	NCDP	PMID: 25621459	-	-	-	-	-	-
SRS465760	-	MZ	NCDP	PMID: 25621459	-	-	-	-	-	-
SRS465761	-	MZ	NCDP	PMID: 25621459	-	-	-	-	-	-
SRS465762	-	BMX	SCDP	PMID: 25621459	-	-	-	-	-	-
SRS465763	-	BMX	SCDP	PMID: 25621459	-	-	-	-	-	-
SRS465764	-	BMX	SCDP	PMID: 25621459	-	-	-	-	-	-
SRS465765	-	BMX	SCDP	PMID: 25621459	-	-	-	-	-	-
SRS465766	-	BMX	SCDP	PMID: 25621459	-	-	-	-	-	-
SRS465767	-	BMX	SCDP	PMID: 25621459	-	-	-	-	-	-
SRS465768	-	LWH	NCDP	PMID: 25621459	-	-	-	-	-	-
SRS465769	-	LWH	NCDP	PMID: 25621459	-	-	-	-	-	-
SRS465770	-	LWH	NCDP	PMID: 25621459	-	-	-	-	-	-
SRS465771	-	LWH	NCDP	PMID: 25621459	-	-	-	-	-	-
SRS465772	-	LWH	NCDP	PMID: 25621459	-	-	-	-	-	-
SRS465773	-	LWH	NCDP	PMID: 25621459	-	-	-	-	-	-
SRS465774	-	EHL	ECDP	PMID: 25621459	-	-	-	-	-	-
SRS465775	-	EHL	ECDP	PMID: 25621459	-	-	-	-	-	-
SRS465776	-	EHL	ECDP	PMID: 25621459	-	-	-	-	-	-
WB20U02_Japan	-	JWB	WB	PMID: 26323058	-	-	-	-	-	-
WB21F03	-	WBE	WBE	PMID: 26323058	-	-	-	-	-	-
WB21F04	-	WBE	WBE	PMID: 26323058	-	-	-	-	-	-
WB21F05_Netherlands	-	WBE	WBE	PMID: 26323058	-	-	-	-	-	-
WB21M03_Netherlands	-	WBE	WBE	PMID: 26323058	-	-	-	-	-	-
WB21M05	-	WBE	WBE	PMID: 26323058	-	-	-	-	-	-
WB22F01_NL	-	WBE	WBE	PMID: 26323058	-	-	-	-	-	-
WB22F02_NL	-	WBE	WBE	PMID: 26323058	-	-	-	-	-	-
WB22F03	-	WBE	WBE	PMID: 26323058	-	-	-	-	-	-
WB22F04	-	WBE	WBE	PMID: 26323058	-	-	-	-	-	-
WB22M03	-	WBE	WBE	PMID: 26323058	-	-	-	-	-	-
WB25U11	-	WBE	WBE	PMID: 26323058	-	-	-	-	-	-
WB26M09_Malcantone	-	WBE	WBE	PMID: 26323058	-	-	-	-	-	-
WB29U04_SChina	-	SWB	WB	PMID: 26323058	-	-	-	-	-	-
WB29U12_SChina	-	SWB	WB	PMID: 26323058	-	-	-	-	-	-
WB29U14_WBSChina	-	SWB	WB	PMID: 26323058	-	-	-	-	-	-
WB29U16_WBSChina	-	SWB	WB	PMID: 26323058	-	-	-	-	-	-
WB30U01_NChina	-	NWB	WB	PMID: 26323058	-	-	-	-	-	-
WB30U08_NChina	-	NWB	WB	PMID: 26323058	-	-	-	-	-	-
WB30U09_WBNChina	-	NWB	WB	PMID: 26323058	-	-	-	-	-	-
WB33U04_WBSamos	-	WBE	WBE	PMID: 26323058	-	-	-	-	-	-
WB33U05_WBSamos	-	WBE	WBE	PMID: 26323058	-	-	-	-	-	-
WB42M09_WBItaly	-	WBE	WBE	PMID: 26323058	-	-	-	-	-	-
WB44U06_WBItaly	-	WBE	WBE	PMID: 26323058	-	-	-	-	-	-
WB44U07_WBItaly	-	WBE	WBE	PMID: 26323058	-	-	-	-	-	-
XI01U03	-	XIANG	SCDP	PMID: 26323058	-	-	-	-	-	-
XI01U04_Xiang	-	XIANG	SCDP	PMID: 26323058	-	-	-	-	-	-
INDO22_Sumatra	-	SUMAT	Outgroup	PMID: 23151582	-	-	-	-	-	-
INDO33_Sumatra	-	SUMAT	Outgroup	PMID: 23151582	-	-	-	-	-	-

## Sheet: Table S2
Table S2. D-statistic and f4-ratio results
P1	P2	P3	D-statistic	Z-score	p value	f4-ratio	ABBA	BABA
GBTIB	ABTIB	EP	0.00724495	1.38767	0.165237	0.0181992	154295	152076
GZTIB	ABTIB	EP	0.0449532	10.0351	2.3e-16	0.103547	160789	146955
LTTIB	ABTIB	EP	0.0461703	10.087	2.3e-16	0.104847	158904	144878
SCDP	ABTIB	EP	0.0402073	8.53728	2.3e-16	0.0967141	165850	153029
SLTIB	ABTIB	EP	0.0444643	10.4136	2.3e-16	0.102697	160966	147261
ABTIB	DCTIB	EP	0.0468075	8.20994	2.3e-16	0.11597	155306	141417
DQTIB	DCTIB	EP	0.0319862	3.7678	0.000164693	0.0841275	156905	147179
ECDP	DCTIB	EP	0.0121459	2.79243	0.00523136	0.0328082	149609	146019
GBTIB	DCTIB	EP	0.0534023	8.50931	2.3e-16	0.132076	158877	142768
GSTIB	DCTIB	EP	0.0432745	6.83832	8.01264e-12	0.107515	153704	140953
LJ	DCTIB	EP	5.46752e-05	0.0152247	0.987853	0.000157452	152455	152438
SCDP	DCTIB	EP	0.0842444	23.541	2.3e-16	0.201481	171883	145173
SWCDP	DCTIB	EP	0.0156812	3.9379	8.21971e-05	0.0420165	150365	145722
SLTIB	DCTIB	EP	0.0892365	24.8191	2.3e-16	0.206771	168408	140814
ABTIB	DQTIB	EP	0.013659	1.92138	0.0546833	0.0347552	154449	150287
GBTIB	DQTIB	EP	0.0205577	2.25006	0.024445	0.0523271	158414	152032
GSTIB	DQTIB	EP	0.00990496	1.19803	0.230905	0.0255034	154197	151172
GZTIB	DQTIB	EP	0.0582597	8.85867	2.3e-16	0.134703	163449	145452
LTTIB	DQTIB	EP	0.0586385	8.0157	1.09515e-15	0.135963	164180	145992
SCDP	DQTIB	EP	0.0530201	8.201	2.38416e-16	0.128112	168654	151670
SLTIB	DQTIB	EP	0.0584993	9.09834	2.3e-16	0.133887	161649	143781
ABTIB	ECDP	EP	0.0347804	6.6794	2.39924e-11	0.0859882	153195	142897
DQTIB	ECDP	EP	0.0202285	2.7639	0.00571151	0.0530707	154730	148594
GBTIB	ECDP	EP	0.041091	6.26683	3.68481e-10	0.102636	158577	146060
GSTIB	ECDP	EP	0.0310878	5.89577	3.7294e-09	0.0772393	151913	142752
GZTIB	ECDP	EP	0.0786594	18.1868	2.3e-16	0.180629	165464	141331
LTTIB	ECDP	EP	0.0799052	24.466	2.3e-16	0.18183	164367	140043
SCDP	ECDP	EP	0.0740547	17.1388	2.3e-16	0.174396	167657	144538
SWCDP	ECDP	EP	0.00357759	0.880108	0.378801	0.00952302	147599	146547
SLTIB	ECDP	EP	0.0778989	19.8485	2.3e-16	0.179865	166068	142065
GZTIB	GBTIB	EP	0.0374491	6.62776	3.40813e-11	0.0869335	160877	149262
LTTIB	GBTIB	EP	0.0380913	8.0081	1.16498e-15	0.0882548	160873	149067
SCDP	GBTIB	EP	0.0329547	6.56953	5.04733e-11	0.0799708	166152	155551
SLTIB	GBTIB	EP	0.0366102	6.52211	6.93238e-11	0.0860644	162604	151118
ABTIB	GSTIB	EP	0.00389784	0.61137	0.540954	0.0094997	146510	145372
GBTIB	GSTIB	EP	0.0109601	1.36403	0.172558	0.0275274	154841	151484
GZTIB	GSTIB	EP	0.0488507	8.71653	2.3e-16	0.112063	160726	145755
LTTIB	GSTIB	EP	0.0496709	8.0885	6.04009e-16	0.113352	160220	145057
SCDP	GSTIB	EP	0.0436966	7.4044	1.3174e-13	0.105296	166706	152747
SLTIB	GSTIB	EP	0.0479763	8.10489	5.27898e-16	0.111222	162110	147267
LTTIB	GZTIB	EP	0.000625223	0.170864	0.864331	0.00143227	153319	153128
ABTIB	LJP	EP	0.0451736	7.9604	1.71477e-15	0.115831	160479	146607
DQTIB	LJP	EP	0.0315681	3.76375	0.000167385	0.0839833	158646	148937
ECDP	LJP	EP	0.0117913	2.53791	0.0111515	0.0326558	153339	149765
GBTIB	LJP	EP	0.0516496	7.99784	1.26624e-15	0.131939	163825	147733
GSTIB	LJP	EP	0.0414011	6.46885	9.87545e-11	0.107374	160161	147427
GZTIB	LJP	EP	0.0889507	19.8975	2.3e-16	0.20738	169593	141886
LTTIB	LJP	EP	0.0893196	21.5349	2.3e-16	0.208548	170118	142220
SCDP	LJP	EP	0.0830719	19.9462	2.3e-16	0.201356	174012	147318
SWCDP	LJP	EP	0.0152552	3.7892	0.000151132	0.0418656	153944	149318
SLTIB	LJP	EP	0.0882955	19.342	2.3e-16	0.206646	169953	142376
DCTIB	NCDP	EP	0.0396148	6.64784	2.97419e-11	0.109882	152640	141007
DQTIB	NCDP	EP	0.0705596	9.01202	2.3e-16	0.184743	162036	140677
ECDP	NCDP	EP	0.0543065	11.44	2.3e-16	0.139098	147774	132550
GBTIB	NCDP	EP	0.0912404	11.8482	2.3e-16	0.227455	165894	138152
LJ	NCDP	EP	0.038606	6.7062	1.99759e-11	0.110031	156701	145051
SWCDP	NCDP	EP	0.0552996	9.34632	2.3e-16	0.147286	155298	139022
GZTIB	SCDP	EP	0.00313288	1.08836	0.276435	0.0075809	162150	161137
LTTIB	SCDP	EP	0.00372474	1.09593	0.273107	0.00900349	162280	161076
SLTIB	SCDP	EP	0.00272847	0.924834	0.355052	0.00662248	162397	161513
ABTIB	SWCDP	EP	0.0314845	6.08107	1.19386e-09	0.0772014	151455	142209
DQTIB	SWCDP	EP	0.0168563	1.95233	0.0508993	0.0439687	153331	148247
GBTIB	SWCDP	EP	0.0375434	6.87266	6.30147e-12	0.0940073	158429	146964
GSTIB	SWCDP	EP	0.0271576	4.27392	1.92067e-05	0.0683662	153333	145225
SCDP	SWCDP	EP	0.0697256	20.1221	2.3e-16	0.166458	169276	147209
GZTIB	SLTIB	EP	0.000415915	0.152289	0.878959	0.000965865	155194	155065
LTTIB	SLTIB	EP	0.00102817	0.310236	0.756382	0.0023969	156087	155766
GZTIB	SWCDP	EP	0.0751279	18.9147	2.3e-16	0.172851	165144	142065
LTTIB	SWCDP	EP	0.0770718	20.649	2.3e-16	0.17405	162609	139337
SLTIB	SWCDP	EP	0.0751603	17.556	2.3e-16	0.172062	164155	141204

## Sheet: Table S3
Table S3. Significant EP-introgressed window bins in NCDP
Chromosomes	Start position	End Position	Proportions	Z-score
1	146126	156906	0.833333	2.17302
1	158298	161958	0.833333	2.17302
1	162168	166825	0.833333	2.17302
1	168071	174099	0.833333	2.17302
1	179233	183431	0.833333	2.17302
1	184710	188175	0.833333	2.17302
1	189057	190433	0.833333	2.17302
1	190942	197942	0.833333	2.17302
1	205945	382418	0.833333	2.17302
1	400300	467377	0.833333	2.17302
1	477048	518894	0.833333	2.17302
1	519345	524181	0.833333	2.17302
1	524475	542355	0.861111	2.32103
1	659349	731723	0.805556	2.02501
1	2702417	2703666	0.888889	2.46904
1	2703737	2704328	0.888889	2.46904
1	2704408	2704706	0.888889	2.46904
1	2704795	2705018	0.888889	2.46904
1	2705165	2705638	0.888889	2.46904
1	2705769	2706114	0.888889	2.46904
1	2706854	2707516	0.833333	2.17302
1	2707534	2708180	0.833333	2.17302
1	2708226	2710016	0.833333	2.17302
1	2710808	2718592	0.833333	2.17302
1	2718782	2719649	0.833333	2.17302
1	4783014	4796636	0.833333	2.17302
1	4811582	4816110	0.888889	2.46904
1	4823682	4837058	0.888889	2.46904
1	5299740	5302756	0.861111	2.32103
1	5303653	5304545	0.861111	2.32103
1	5304656	5305575	0.861111	2.32103
1	5706775	5708190	0.805556	2.02501
1	6155265	6155878	0.805556	2.02501
1	6155930	6156199	0.805556	2.02501
1	6156972	6165080	0.805556	2.02501
1	6166492	6177290	0.833333	2.17302
1	6181972	6188787	0.861111	2.32103
1	6188903	6189664	0.861111	2.32103
1	6189714	6190940	0.861111	2.32103
1	6698474	6698728	0.861111	2.32103
1	6699000	6700120	0.833333	2.17302
1	6700280	6702069	0.833333	2.17302
1	6702114	6702730	0.833333	2.17302
1	6702897	6705525	0.833333	2.17302
1	6706139	6707116	0.833333	2.17302
1	6734376	6735461	0.805556	2.02501
1	6738041	6739009	0.861111	2.32103
1	6739888	6743730	0.944444	2.76506
1	6743740	6746011	0.944444	2.76506
1	6746649	6748898	0.944444	2.76506
1	6749411	6751093	0.916667	2.61705
1	6751464	6754952	0.888889	2.46904
1	6755429	6757221	0.944444	2.76506
1	6757365	6757862	0.944444	2.76506
1	6758815	6762563	0.944444	2.76506
1	6762679	6763030	0.888889	2.46904
1	6763557	6815105	0.916667	2.61705
1	6824015	6832411	0.916667	2.61705
1	6843747	6920095	0.861111	2.32103
1	6923185	6924653	0.805556	2.02501
1	6929633	6936961	0.833333	2.17302
1	6939870	6947155	0.805556	2.02501
1	6948661	6948863	0.805556	2.02501
1	7077038	7079859	0.833333	2.17302
1	7080073	7083050	0.861111	2.32103
1	7083318	7083602	0.861111	2.32103
1	7083617	7083888	0.861111	2.32103
1	7083931	7085510	0.805556	2.02501
1	7085553	7088111	0.805556	2.02501
1	7088406	7094066	0.805556	2.02501
1	7094084	7098034	0.805556	2.02501
1	7099183	7101509	0.805556	2.02501
1	7101890	7102587	0.805556	2.02501
1	7253954	7262932	0.861111	2.32103
1	7295656	7353331	0.861111	2.32103
1	7386701	7389237	0.805556	2.02501
1	7389652	7390964	0.805556	2.02501
1	7838128	7839444	0.833333	2.17302
1	7844607	7846190	0.833333	2.17302
1	7938519	7938854	0.805556	2.02501
1	7938939	7949414	0.805556	2.02501
1	7949464	7956969	0.805556	2.02501
1	8029210	8034534	0.833333	2.17302
1	8039264	8041202	0.805556	2.02501
1	8310087	8311642	0.833333	2.17302
1	8311784	8312023	0.833333	2.17302
1	8316546	8316762	0.888889	2.46904
1	8316774	8317005	0.888889	2.46904
1	8317079	8317960	0.888889	2.46904
1	8317991	8318223	0.888889	2.46904
1	8318344	8318715	0.888889	2.46904
1	8940351	8941860	0.916667	2.61705
1	8941865	8943586	0.916667	2.61705
1	8943801	8944043	0.916667	2.61705
1	8944245	8944426	0.916667	2.61705
1	8944704	8945386	0.916667	2.61705
1	8945501	8947212	0.916667	2.61705
1	8948352	8953882	0.916667	2.61705
1	12018714	12019471	0.805556	2.02501
1	12019603	12024050	0.888889	2.46904
1	12024259	12025192	0.888889	2.46904
1	12025261	12025605	0.888889	2.46904
1	12025635	12027002	0.888889	2.46904
1	12027188	12027832	0.888889	2.46904
1	12027950	12028233	0.888889	2.46904
1	12028655	12034197	0.888889	2.46904
1	12037096	12038536	0.888889	2.46904
1	12038582	12048105	0.861111	2.32103
1	12056924	12057576	0.833333	2.17302
1	12166223	12166750	0.888889	2.46904
1	12166794	12168530	0.888889	2.46904
1	12168568	12169295	0.888889	2.46904
1	12169410	12170269	0.888889	2.46904
1	12170321	12170722	0.888889	2.46904
1	12170753	12171361	0.888889	2.46904
1	12171719	12172421	0.888889	2.46904
1	12172437	12172544	0.888889	2.46904
1	12172679	12174131	0.833333	2.17302
1	12174477	12174963	0.833333	2.17302
1	12175248	12175768	0.833333	2.17302
1	12175805	12176042	0.833333	2.17302
1	12176124	12176199	0.833333	2.17302
1	12176230	12176647	0.833333	2.17302
1	12176848	12177500	0.833333	2.17302
1	12178497	12179062	0.805556	2.02501
1	12179120	12179825	0.805556	2.02501
1	12180087	12183310	0.805556	2.02501
1	12183325	12184142	0.805556	2.02501
1	12184429	12184865	0.805556	2.02501
1	12185029	12185372	0.805556	2.02501
1	12185421	12186230	0.805556	2.02501
1	12186242	12188393	0.805556	2.02501
1	12188416	12190665	0.861111	2.32103
1	12190694	12191584	0.861111	2.32103
1	12192127	12192533	0.861111	2.32103
1	12192583	12192954	0.861111	2.32103
1	12193034	12193375	0.861111	2.32103
1	12193421	12194457	0.861111	2.32103
1	12194464	12195446	0.805556	2.02501
1	12195509	12195965	0.805556	2.02501
1	12196222	12197473	0.888889	2.46904
1	12197760	12200412	0.888889	2.46904
1	12201211	12204009	0.888889	2.46904
1	12204173	12204434	0.888889	2.46904
1	12205070	12205620	0.888889	2.46904
1	12205663	12206122	0.888889	2.46904
1	12206577	12208033	0.888889	2.46904
1	12208042	12208923	0.888889	2.46904
1	12210053	12212110	0.888889	2.46904
1	12212119	12213070	0.888889	2.46904
1	12213209	12213424	0.888889	2.46904
1	12213539	12213668	0.888889	2.46904
1	12213785	12214193	0.888889	2.46904
1	12214490	12215143	0.888889	2.46904
1	12215262	12215326	0.888889	2.46904
1	12215555	12220848	0.888889	2.46904
1	12220886	12221421	0.833333	2.17302
1	12221771	12222072	0.833333	2.17302
1	12222126	12223324	0.833333	2.17302
1	12223366	12223686	0.833333	2.17302
1	12223830	12227671	0.833333	2.17302
1	12998855	13016296	0.805556	2.02501
1	13016417	13019200	0.805556	2.02501
1	13025990	13028087	0.805556	2.02501
1	13028097	13028150	0.805556	2.02501
1	13028647	13029134	0.805556	2.02501
1	13029145	13029856	0.805556	2.02501
1	13053803	13054315	0.805556	2.02501
1	13054842	13055651	0.861111	2.32103
1	13057273	13057890	0.805556	2.02501
1	13057900	13058773	0.861111	2.32103
1	13058823	13060342	0.861111	2.32103
1	13060433	13060940	0.861111	2.32103
1	13062547	13063202	0.833333	2.17302
1	13063249	13063394	0.833333	2.17302
1	13063396	13063592	0.833333	2.17302
1	13064223	13064702	0.833333	2.17302
1	13064757	13065253	0.833333	2.17302
1	13065257	13065866	0.833333	2.17302
1	13066658	13066979	0.833333	2.17302
1	13067093	13067378	0.916667	2.61705
1	13067567	13068273	0.861111	2.32103
1	13068481	13070090	0.916667	2.61705
1	13070144	13073529	0.916667	2.61705
1	13073714	13073889	0.916667	2.61705
1	13294403	13296583	0.833333	2.17302
1	13297385	13297772	0.833333	2.17302
1	13297905	13299072	0.833333	2.17302
1	13300498	13301955	0.833333	2.17302
1	13301963	13316794	0.833333	2.17302
1	13325548	13326344	0.805556	2.02501
1	13326487	13326609	0.805556	2.02501
1	13326769	13327220	0.805556	2.02501
1	13327239	13327526	0.805556	2.02501
1	13327534	13327928	0.805556	2.02501
1	13414904	13417595	0.861111	2.32103
1	13418036	13420434	0.861111	2.32103
1	14472781	14475610	0.833333	2.17302
1	14475773	14482525	0.833333	2.17302
1	14482638	14483931	0.833333	2.17302
1	14484127	14484329	0.833333	2.17302
1	14484413	14487100	0.833333	2.17302
1	14487300	14492316	0.805556	2.02501
1	14492574	14496749	0.805556	2.02501
1	14496985	14498416	0.805556	2.02501
1	14498417	14498685	0.805556	2.02501
1	14498998	14500948	0.833333	2.17302
1	14501075	14502316	0.833333	2.17302
1	14950967	14952214	0.833333	2.17302
1	14952217	14954013	0.833333	2.17302
1	14954037	14954073	0.833333	2.17302
1	14954339	14955413	0.861111	2.32103
1	14957604	14958254	0.805556	2.02501
1	14968119	14970053	0.805556	2.02501
1	14970064	14972987	0.888889	2.46904
1	14973034	14973940	0.888889	2.46904
1	14974741	14976552	0.888889	2.46904
1	15133097	15136097	0.805556	2.02501
1	19913155	19914986	0.861111	2.32103
1	19915811	19916196	0.861111	2.32103
1	19916357	19916977	0.861111	2.32103
1	19918155	19920221	0.833333	2.17302
1	19920686	19923342	0.833333	2.17302
1	19923747	19930339	0.833333	2.17302
1	21046068	21050269	0.861111	2.32103
1	21050889	21054977	0.833333	2.17302
1	21055042	21055209	0.833333	2.17302
1	21056246	21056767	0.833333	2.17302
1	21057121	21057506	0.833333	2.17302
1	21057599	21057863	0.833333	2.17302
1	21060013	21060984	0.833333	2.17302
1	21061237	21061608	0.833333	2.17302
1	21061614	21063066	0.833333	2.17302
1	21063249	21065893	0.833333	2.17302
1	21065993	21068834	0.833333	2.17302
1	21068990	21071108	0.833333	2.17302
1	21071160	21071765	0.833333	2.17302
1	21072509	21072990	0.833333	2.17302
1	21073113	21074510	0.833333	2.17302
1	21074542	21075013	0.833333	2.17302
1	21075535	21075896	0.833333	2.17302
1	21076043	21076576	0.833333	2.17302
1	21077189	21078108	0.888889	2.46904
1	21078339	21081746	0.888889	2.46904
1	25046765	25061168	0.833333	2.17302
1	25081125	25082279	0.805556	2.02501
1	25082357	25086027	0.861111	2.32103
1	25088997	25089825	0.861111	2.32103
1	25090071	25092431	0.861111	2.32103
1	25092815	25096050	0.861111	2.32103
1	25096228	25098860	0.861111	2.32103
1	25099445	25106529	0.861111	2.32103
1	25109510	25115612	0.861111	2.32103
1	25115950	25118059	0.861111	2.32103
1	25119660	25122057	0.861111	2.32103
1	25125416	25126747	0.861111	2.32103
1	25126845	25130496	0.861111	2.32103
1	25131078	25136313	0.861111	2.32103
1	25165886	25167431	0.833333	2.17302
1	25168059	25179101	0.833333	2.17302
1	25181250	25184838	0.833333	2.17302
1	25186912	25189576	0.833333	2.17302
1	25192154	25202464	0.833333	2.17302
1	25204920	25208122	0.833333	2.17302
1	25209550	25225668	0.833333	2.17302
1	25225944	25226930	0.833333	2.17302
1	25227951	25232628	0.916667	2.61705
1	25234788	25236113	0.833333	2.17302
1	25236267	25251145	0.833333	2.17302
1	25251769	25262820	0.833333	2.17302
1	25967261	25967788	0.805556	2.02501
1	25967911	25968403	0.805556	2.02501
1	25968522	25968953	0.805556	2.02501
1	25969027	25969436	0.805556	2.02501
1	25969490	25969828	0.805556	2.02501
1	25969843	25970195	0.805556	2.02501
1	25970213	25970337	0.805556	2.02501
1	25970454	25971000	0.805556	2.02501
1	25971155	25971777	0.805556	2.02501
1	25971862	25974848	0.805556	2.02501
1	25975127	25982885	0.805556	2.02501
1	25983800	25984231	0.805556	2.02501
1	25984260	25984815	0.805556	2.02501
1	25985149	25985455	0.805556	2.02501
1	25985976	25990285	0.805556	2.02501
1	25990921	25991402	0.805556	2.02501
1	25991411	25991549	0.805556	2.02501
1	25993983	25995878	0.805556	2.02501
1	25996241	25996446	0.805556	2.02501
1	25996497	25996896	0.805556	2.02501
1	25997175	25997877	0.805556	2.02501
1	26000101	26003508	0.805556	2.02501
1	26003842	26005198	0.805556	2.02501
1	26006105	26006609	0.805556	2.02501
1	26007027	26007410	0.805556	2.02501
1	26008006	26008299	0.805556	2.02501
1	26008848	26009210	0.805556	2.02501
1	26009346	26010080	0.805556	2.02501
1	26010093	26013169	0.805556	2.02501
1	26013229	26014587	0.805556	2.02501
1	26014823	26017239	0.805556	2.02501
1	26019923	26020961	0.805556	2.02501
1	26020980	26021933	0.805556	2.02501
1	26022143	26026238	0.805556	2.02501
1	26027392	26029415	0.972222	2.91307
1	26029437	26029737	0.944444	2.76506
1	26030970	26033686	0.944444	2.76506
1	26034554	26035007	0.833333	2.17302
1	26035037	26036189	0.833333	2.17302
1	26036466	26036844	0.833333	2.17302
1	26036955	26037624	0.833333	2.17302
1	26037644	26039284	0.944444	2.76506
1	26039779	26040717	0.944444	2.76506
1	26060215	26060625	0.805556	2.02501
1	26060669	26060930	0.833333	2.17302
1	26060948	26061463	0.833333	2.17302
1	26061477	26062246	0.833333	2.17302
1	26062536	26064015	0.833333	2.17302
1	26064799	26066065	0.833333	2.17302
1	26066112	26068649	0.833333	2.17302
1	26072291	26073040	0.833333	2.17302
1	26073106	26074442	0.833333	2.17302
1	26074474	26076926	0.833333	2.17302
1	26077587	26077741	0.833333	2.17302
1	26077746	26078643	0.833333	2.17302
1	26078646	26081348	0.833333	2.17302
1	26085415	26089045	0.833333	2.17302
1	26089058	26089939	0.833333	2.17302
1	26089962	26090253	0.833333	2.17302
1	26090433	26106553	0.833333	2.17302
1	26109913	26113722	0.833333	2.17302
1	26113886	26116041	0.833333	2.17302
1	26116078	26116427	0.833333	2.17302
1	26116539	26117122	0.833333	2.17302
1	26117153	26117478	0.833333	2.17302
1	26118396	26184130	0.805556	2.02501
1	26185197	26185603	0.805556	2.02501
1	26185722	26186678	0.972222	2.91307
1	26186810	26199413	0.972222	2.91307
1	26218884	26224974	0.888889	2.46904
1	26226954	26228024	0.805556	2.02501
1	26228052	26228538	0.805556	2.02501
1	26233270	26235224	0.888889	2.46904
1	26235243	26236915	0.888889	2.46904
1	26237050	26238817	0.888889	2.46904
1	26238888	26239214	0.916667	2.61705
1	26239248	26239888	0.916667	2.61705
1	26239991	26240892	0.916667	2.61705
1	26240989	26241668	0.916667	2.61705
1	26265531	26284338	0.805556	2.02501
1	26284483	26287539	0.805556	2.02501
1	26289060	26289425	0.805556	2.02501
1	26289442	26290137	0.805556	2.02501
1	26290447	26290726	0.805556	2.02501
1	26290861	26293413	0.805556	2.02501
1	26293529	26293983	0.805556	2.02501
1	26294146	26294532	0.805556	2.02501
1	26295187	26325971	0.805556	2.02501
1	26502337	26503692	0.861111	2.32103
1	26504210	26504868	0.861111	2.32103
1	26504994	26506001	0.861111	2.32103
1	26514888	26517164	0.805556	2.02501
1	26517670	26520595	0.861111	2.32103
1	26520703	26521860	0.888889	2.46904
1	26522041	26523846	0.944444	2.76506
1	27382215	27387124	0.833333	2.17302
1	27387142	27388244	0.833333	2.17302
1	27388276	27389532	0.833333	2.17302
1	27390123	27391705	0.833333	2.17302
1	27392721	27393208	0.833333	2.17302
1	27393545	27396752	0.833333	2.17302
1	27426360	27426801	0.805556	2.02501
1	27427266	27428171	0.805556	2.02501
1	28751898	28753588	0.861111	2.32103
1	28753724	28781434	1	3.06109
1	28783229	28801418	1	3.06109
1	28801523	28810017	0.944444	2.76506
1	28810511	28811709	0.888889	2.46904
1	28811715	28814821	0.888889	2.46904
1	28818236	28822354	0.805556	2.02501
1	28822664	28822912	0.805556	2.02501
1	28823107	28823554	0.805556	2.02501
1	28823677	28824791	0.805556	2.02501
1	28825144	28826428	0.805556	2.02501
1	28826984	28827211	0.805556	2.02501
1	28827262	28828186	0.805556	2.02501
1	28828317	28828940	0.861111	2.32103
1	28828992	28829680	0.805556	2.02501
1	28830104	28830664	0.805556	2.02501
1	28830851	28831179	0.805556	2.02501
1	28831274	28831862	0.805556	2.02501
1	28832842	28834459	0.805556	2.02501
1	28835078	28836836	0.944444	2.76506
1	28839995	28842840	0.944444	2.76506
1	28844370	28845778	0.944444	2.76506
1	28848297	28850354	0.944444	2.76506
1	28850564	28854247	0.944444	2.76506
1	28856702	28859146	0.805556	2.02501
1	28859965	28865487	0.861111	2.32103
1	28865496	28869316	0.861111	2.32103
1	28870359	28870756	0.861111	2.32103
1	28871199	28877049	0.861111	2.32103
1	29114910	29115778	0.861111	2.32103
1	29116964	29119275	0.888889	2.46904
1	29119592	29120037	0.888889	2.46904
1	29120236	29121464	0.888889	2.46904
1	29121612	29121808	0.833333	2.17302
1	29121901	29122235	0.833333	2.17302
1	29122236	29122566	0.833333	2.17302
1	29122582	29122825	0.833333	2.17302
1	29122949	29123127	0.833333	2.17302
1	29123152	29124592	0.833333	2.17302
1	29124704	29125237	0.833333	2.17302
1	29125289	29125726	0.888889	2.46904
1	29125733	29126299	0.888889	2.46904
1	29126521	29127167	0.888889	2.46904
1	29127328	29128539	0.888889	2.46904
1	29128581	29129729	0.888889	2.46904
1	29130079	29131852	0.888889	2.46904
1	29132198	29132834	0.888889	2.46904
1	29132854	29133538	0.888889	2.46904
1	29133643	29134238	0.888889	2.46904
1	29134367	29136193	0.944444	2.76506
1	29136943	29137565	0.944444	2.76506
1	29137583	29139225	0.944444	2.76506
1	29139335	29140325	0.944444	2.76506
1	29140346	29141732	0.944444	2.76506
1	29142374	29144595	0.888889	2.46904
1	29524473	29525652	0.805556	2.02501
1	29525680	29527390	0.805556	2.02501
1	29527975	29528288	0.833333	2.17302
1	40558455	40569633	0.861111	2.32103
1	40571067	40586186	0.805556	2.02501
1	43633510	43634002	0.805556	2.02501
1	43634677	43635076	0.833333	2.17302
1	43635135	43636638	0.833333	2.17302
1	43637051	43637568	0.833333	2.17302
1	43637934	43641046	0.833333	2.17302
1	43641168	43643402	0.833333	2.17302
1	43643432	43643860	0.833333	2.17302
1	43644158	43645241	0.833333	2.17302
1	43645527	43648435	0.916667	2.61705
1	43648499	43652795	0.916667	2.61705
1	43652919	43660012	0.944444	2.76506
1	43662212	43666420	0.888889	2.46904
1	43670526	43677333	0.888889	2.46904
1	43678385	43687168	0.861111	2.32103
1	43687311	43687777	0.861111	2.32103
1	43687795	43688414	0.888889	2.46904
1	43688699	43689801	0.916667	2.61705
1	43727010	43729079	0.833333	2.17302
1	43729237	43730208	0.833333	2.17302
1	43730878	43741446	0.833333	2.17302
1	43741696	43747410	0.833333	2.17302
1	43748830	43751387	0.833333	2.17302
1	43751437	43752977	0.833333	2.17302
1	43754523	43757216	0.833333	2.17302
1	43762559	43767748	0.833333	2.17302
1	44320536	44325694	0.833333	2.17302
1	44391871	44393901	0.805556	2.02501
1	44402784	44404670	0.805556	2.02501
1	44404768	44409460	0.805556	2.02501
1	44410746	44412314	0.805556	2.02501
1	44412674	44412998	0.805556	2.02501
1	44413036	44414676	0.805556	2.02501
1	44414984	44416034	0.805556	2.02501
1	44416219	44416782	0.805556	2.02501
1	44416787	44420796	0.805556	2.02501
1	44421865	44423618	0.805556	2.02501
1	44423622	44423863	0.805556	2.02501
1	44423883	44424703	0.805556	2.02501
1	44424717	44425360	0.805556	2.02501
1	44425428	44425799	0.805556	2.02501
1	44425856	44425946	0.805556	2.02501
1	44425981	44426830	0.805556	2.02501
1	44427019	44428303	0.805556	2.02501
1	44428335	44430837	0.805556	2.02501
1	44430917	44431315	0.805556	2.02501
1	44442718	44446091	0.833333	2.17302
1	44446382	44450579	0.861111	2.32103
1	44450582	44453344	0.861111	2.32103
1	44453658	44455559	0.861111	2.32103
1	44455620	44460686	0.861111	2.32103
1	44461276	44464922	0.861111	2.32103
1	44465197	44466251	0.861111	2.32103
1	44466299	44466630	0.861111	2.32103
1	44466842	44467165	0.861111	2.32103
1	44467321	44468188	0.861111	2.32103
1	44468346	44469260	0.861111	2.32103
1	44477966	44480737	0.833333	2.17302
1	44481013	44482028	0.833333	2.17302
1	44482425	44483183	0.833333	2.17302
1	44483989	44485218	0.833333	2.17302
1	44485731	44509135	0.833333	2.17302
1	44575888	44590222	0.805556	2.02501
1	44592140	44594129	0.805556	2.02501
1	44594137	44594292	0.805556	2.02501
1	44594822	44595184	0.805556	2.02501
1	44595203	44599029	0.805556	2.02501
1	44600172	44602453	0.805556	2.02501
1	44602455	44603145	0.805556	2.02501
1	44603176	44603884	0.805556	2.02501
1	44604338	44620359	0.805556	2.02501
1	44820952	44839233	0.861111	2.32103
1	44840114	44848842	0.888889	2.46904
1	44849077	44868194	0.888889	2.46904
1	44881733	44904705	0.888889	2.46904
1	44905475	44911356	0.888889	2.46904
1	44919437	45043560	0.861111	2.32103
1	45043978	45080967	0.861111	2.32103
1	45081082	45089106	0.833333	2.17302
1	45093604	45095057	0.833333	2.17302
1	45095522	45101091	0.833333	2.17302
1	45101193	45104895	0.833333	2.17302
1	45106502	45107813	0.833333	2.17302
1	45108180	45110179	0.833333	2.17302
1	45110397	45116039	0.833333	2.17302
1	45116314	45120196	0.833333	2.17302
1	45120610	45130306	0.833333	2.17302
1	45130565	45132605	0.833333	2.17302
1	45132838	45134145	0.833333	2.17302
1	45134167	45135778	0.833333	2.17302
1	45136808	45137232	0.833333	2.17302
1	45137362	45138848	0.833333	2.17302
1	45140520	45144592	0.833333	2.17302
1	45144830	45164558	0.833333	2.17302
1	45185559	45187696	0.833333	2.17302
1	45187982	45197684	0.833333	2.17302
1	45808577	45824686	0.805556	2.02501
1	45824990	45825906	0.805556	2.02501
1	45825935	45857282	0.805556	2.02501
1	45857323	45865994	0.805556	2.02501
1	45866338	45875989	0.805556	2.02501
1	45876228	45881696	0.805556	2.02501
1	45882136	45936637	0.805556	2.02501
1	46379534	46385110	0.833333	2.17302
1	46427034	46459365	0.805556	2.02501
1	53270158	53271129	0.833333	2.17302
1	53271369	53272274	0.833333	2.17302
1	53272283	53272680	0.833333	2.17302
1	53272782	53274543	0.833333	2.17302
1	53666847	53667739	0.888889	2.46904
1	53667800	53668615	0.888889	2.46904
1	53668916	53672559	0.888889	2.46904
1	53672786	53691151	0.861111	2.32103
1	53691210	53691515	0.861111	2.32103
1	53691588	53692751	0.861111	2.32103
1	53692843	53696644	0.861111	2.32103
1	53699714	53709685	0.861111	2.32103
1	53710009	53714247	0.861111	2.32103
1	53714971	53726953	0.861111	2.32103
1	53730384	53731562	0.805556	2.02501
1	53734185	53735326	0.805556	2.02501
1	53744344	53751035	0.805556	2.02501
1	53751633	53753425	0.805556	2.02501
1	53753530	53754371	0.805556	2.02501
1	53754483	53755016	0.805556	2.02501
1	53755698	53756716	0.805556	2.02501
1	53757704	53758581	0.833333	2.17302
1	53758626	53759425	0.833333	2.17302
1	53759550	53760273	0.833333	2.17302
1	53760376	53763058	0.833333	2.17302
1	53763458	53764207	0.833333	2.17302
1	53764252	53764380	0.833333	2.17302
1	53764394	53764547	0.833333	2.17302
1	53764643	53764918	0.833333	2.17302
1	53764995	53766840	0.833333	2.17302
1	53766860	53767508	0.833333	2.17302
1	53767650	53768612	0.833333	2.17302
1	53768667	53768908	0.833333	2.17302
1	53768924	53769545	0.833333	2.17302
1	53769674	53770169	0.833333	2.17302
1	53770267	53770848	0.833333	2.17302
1	53771408	53772246	0.833333	2.17302
1	53772647	53773257	0.833333	2.17302
1	53773623	53774476	0.833333	2.17302
1	53774522	53774640	0.888889	2.46904
1	53774764	53775072	0.888889	2.46904
1	53775259	53776740	0.888889	2.46904
1	53776881	53777253	0.888889	2.46904
1	53777358	53777712	0.888889	2.46904
1	53777798	53778295	0.888889	2.46904
1	53778325	53778739	0.888889	2.46904
1	53779101	53779751	0.888889	2.46904
1	53779774	53780089	0.888889	2.46904
1	53780298	53780779	0.888889	2.46904
1	53780872	53781217	0.888889	2.46904
1	53781286	53782661	0.861111	2.32103
1	53782821	53783155	0.861111	2.32103
1	53783914	53789401	0.861111	2.32103
1	53790038	53793551	0.861111	2.32103
1	64726992	64735482	0.805556	2.02501
1	64735639	64739266	0.805556	2.02501
1	64743501	64752696	0.805556	2.02501
1	64851316	64963245	0.888889	2.46904
1	64965627	64980657	0.805556	2.02501
1	64992782	65005742	0.805556	2.02501
1	65024455	65030216	0.805556	2.02501
1	65030765	65040073	0.833333	2.17302
1	65044760	65267146	0.833333	2.17302
1	65340641	65387936	0.833333	2.17302
1	65391628	65410458	0.805556	2.02501
1	65410563	65415795	0.805556	2.02501
1	65415840	65416798	0.805556	2.02501
1	65416863	65417806	0.805556	2.02501
1	65469868	65478624	0.805556	2.02501
1	65479340	65560760	0.805556	2.02501
1	65748384	65752592	0.805556	2.02501
1	65752893	65754146	0.805556	2.02501
1	65754395	65756473	0.805556	2.02501
1	65756829	65759212	0.805556	2.02501
1	65759566	65762909	0.805556	2.02501
1	65764006	65767628	0.805556	2.02501
1	65767673	65774746	0.805556	2.02501
1	65776569	65777472	0.805556	2.02501
1	67866944	67867322	0.833333	2.17302
1	67867457	67869700	0.833333	2.17302
1	67871504	67875668	0.833333	2.17302
1	67877565	67878550	0.833333	2.17302
1	67878805	67888713	0.833333	2.17302
1	72930438	72930799	0.805556	2.02501
1	78097539	78106519	0.805556	2.02501
1	78112708	78114649	0.805556	2.02501
1	78115589	78117288	0.805556	2.02501
1	78117311	78121626	0.805556	2.02501
1	78122246	78129110	0.805556	2.02501
1	78730811	78738098	0.805556	2.02501
1	81730947	81739951	0.833333	2.17302
1	81851327	81854429	0.805556	2.02501
1	81854861	81856702	0.833333	2.17302
1	81857481	81860995	0.833333	2.17302
1	81861248	81867396	0.833333	2.17302
1	81867880	81868559	0.833333	2.17302
1	81868923	81869946	0.833333	2.17302
1	81870014	81870723	0.833333	2.17302
1	81870979	81871618	0.833333	2.17302
1	81872212	81872963	0.833333	2.17302
1	81872982	81873613	0.833333	2.17302
1	81873681	81887252	0.833333	2.17302
1	81895227	81902279	0.805556	2.02501
1	81903661	81922014	0.805556	2.02501
1	81922185	81938252	0.805556	2.02501
1	82898636	82903806	0.888889	2.46904
1	82904677	82908863	0.888889	2.46904
1	82908956	82911397	0.888889	2.46904
1	82913095	82920043	0.888889	2.46904
1	82920133	82928903	0.916667	2.61705
1	82932760	82933963	0.916667	2.61705
1	82935038	82937685	0.916667	2.61705
1	82939473	82942274	0.916667	2.61705
1	82944514	82946435	0.916667	2.61705
1	82946619	82948146	0.916667	2.61705
1	82948260	82948570	0.916667	2.61705
1	82948877	82949284	0.916667	2.61705
1	82949625	82950355	0.916667	2.61705
1	82950955	82953344	0.861111	2.32103
1	82954039	82955999	0.861111	2.32103
1	82956036	82957163	0.861111	2.32103
1	82957334	82958547	0.861111	2.32103
1	82958638	82959123	0.861111	2.32103
1	82959339	82960703	0.861111	2.32103
1	82970284	82972353	0.861111	2.32103
1	82974001	82976058	0.861111	2.32103
1	82976312	82978245	0.861111	2.32103
1	82978350	82978965	0.861111	2.32103
1	82979406	82979934	0.861111	2.32103
1	82979996	82980251	0.861111	2.32103
1	82980273	82980783	0.861111	2.32103
1	82980811	82981624	0.861111	2.32103
1	82981874	82988052	0.861111	2.32103
1	82988476	82990762	0.861111	2.32103
1	82990892	82991687	0.833333	2.17302
1	82991797	82992193	0.833333	2.17302
1	82992206	82993957	0.833333	2.17302
1	82994453	82995395	0.833333	2.17302
1	82995555	82996003	0.833333	2.17302
1	82996138	82998157	0.833333	2.17302
1	82998598	82999840	0.833333	2.17302
1	82999998	83001552	0.833333	2.17302
1	83001756	83002055	0.833333	2.17302
1	83002936	83010086	0.833333	2.17302
1	83010379	83011479	0.833333	2.17302
1	83011878	83030824	0.833333	2.17302
1	83032967	83044930	0.833333	2.17302
1	83045475	83047851	0.833333	2.17302
1	83053710	83072734	0.833333	2.17302
1	83077058	83082976	0.833333	2.17302
1	83083505	83089846	0.833333	2.17302
1	83090183	83095386	0.833333	2.17302
1	83095517	83103179	0.833333	2.17302
1	83105463	83124654	0.833333	2.17302
1	83126442	83137824	0.833333	2.17302
1	83138367	83140518	0.833333	2.17302
1	83460378	83470195	0.805556	2.02501
1	83473878	83475512	0.805556	2.02501
1	83475967	83479806	0.805556	2.02501
1	83479997	83482049	0.805556	2.02501
1	83482580	83485554	0.805556	2.02501
1	83485712	83489255	0.805556	2.02501
1	83490903	83492806	0.805556	2.02501
1	83493165	83498008	0.805556	2.02501
1	83570001	83576616	0.916667	2.61705
1	83578705	83580398	0.916667	2.61705
1	83683443	83723851	0.861111	2.32103
1	83724534	83743614	0.861111	2.32103
1	83744093	83745393	0.861111	2.32103
1	83747657	83750910	0.861111	2.32103
1	83752706	83753642	0.861111	2.32103
1	83755203	83756189	0.861111	2.32103
1	83757392	83764604	0.861111	2.32103
1	83767250	83782247	0.861111	2.32103
1	83782250	83786424	0.861111	2.32103
1	83787123	83788846	0.861111	2.32103
1	83790252	83791768	0.861111	2.32103
1	83792690	83797445	0.861111	2.32103
1	83797493	83797903	0.861111	2.32103
1	83798539	83800436	0.861111	2.32103
1	83800453	83806577	0.861111	2.32103
1	83807719	83817214	0.861111	2.32103
1	83819366	83822256	0.861111	2.32103
1	83822881	83827907	0.861111	2.32103
1	83829838	83834838	0.861111	2.32103
1	83835270	83837579	0.861111	2.32103
1	83838661	83852579	0.861111	2.32103
1	85848769	85867923	0.805556	2.02501
1	85868178	85871392	0.805556	2.02501
1	85950030	85953234	0.805556	2.02501
1	85953922	86005594	0.805556	2.02501
1	86011903	86044044	0.805556	2.02501
1	89657895	89664554	0.805556	2.02501
1	89665480	89671396	0.805556	2.02501
1	89671878	89680676	0.805556	2.02501
1	90572238	90592104	0.805556	2.02501
1	90602734	90626070	0.805556	2.02501
1	90626339	90629501	0.805556	2.02501
1	90633433	90649388	0.833333	2.17302
1	90662563	90676771	0.833333	2.17302
1	90782329	90795302	0.833333	2.17302
1	90795314	90801179	0.833333	2.17302
1	90801182	90805695	0.833333	2.17302
1	90805709	90806007	0.805556	2.02501
1	90806099	90814473	0.805556	2.02501
1	90814485	90820356	0.805556	2.02501
1	90825644	90829698	0.805556	2.02501
1	90829919	90833594	0.805556	2.02501
1	90833676	90834095	0.805556	2.02501
1	90834294	90841160	0.805556	2.02501
1	90841769	90845238	0.805556	2.02501
1	90845444	90848202	0.805556	2.02501
1	90849380	90850904	0.805556	2.02501
1	90853196	90853983	0.805556	2.02501
1	90854332	90854644	0.805556	2.02501
1	90854683	90855478	0.805556	2.02501
1	90855592	90856368	0.805556	2.02501
1	90859837	90878202	0.833333	2.17302
1	90886412	90889250	0.833333	2.17302
1	90889533	90890041	0.833333	2.17302
1	90890068	90890211	0.833333	2.17302
1	90890299	90890589	0.833333	2.17302
1	90890867	90891100	0.833333	2.17302
1	90892100	90892676	0.833333	2.17302
1	90892746	90894008	0.833333	2.17302
1	90894009	90895190	0.833333	2.17302
1	90895202	90896487	0.833333	2.17302
1	90896516	90897626	0.833333	2.17302
1	90897811	90898526	0.833333	2.17302
1	90898993	90899667	0.833333	2.17302
1	90899902	90903075	0.833333	2.17302
1	90907862	90953459	0.916667	2.61705
1	90954502	90956935	0.916667	2.61705
1	90957125	90960134	0.916667	2.61705
1	90960154	90962955	0.916667	2.61705
1	90964550	90967329	0.916667	2.61705
1	90967816	90970575	0.916667	2.61705
1	90971789	90973346	0.916667	2.61705
1	90974262	90975739	0.916667	2.61705
1	90975783	90981045	0.916667	2.61705
1	90981072	90996111	0.916667	2.61705
1	90997622	91004390	0.916667	2.61705
1	91004435	91007442	0.916667	2.61705
1	91012928	91050574	0.916667	2.61705
1	91059546	91060229	0.916667	2.61705
1	91061460	91063507	0.916667	2.61705
1	91063756	91069714	0.916667	2.61705
1	91075563	91083854	0.805556	2.02501
1	91086460	91089843	0.805556	2.02501
1	91093112	91097625	0.805556	2.02501
1	91097922	91100465	0.805556	2.02501
1	91103900	91110916	0.805556	2.02501
1	91190958	91353318	0.861111	2.32103
1	91353529	91363867	0.861111	2.32103
1	91363878	91366353	0.861111	2.32103
1	91379442	91382876	0.861111	2.32103
1	91384456	91386968	0.861111	2.32103
1	91388354	91395041	0.861111	2.32103
1	91395244	91412652	0.805556	2.02501
1	97791011	97793316	0.805556	2.02501
1	97799295	97805338	0.916667	2.61705
1	97806458	97815999	0.916667	2.61705
1	97820157	97822287	0.916667	2.61705
1	97823508	97825011	0.833333	2.17302
1	97825040	97827204	0.833333	2.17302
1	97827424	97828850	0.805556	2.02501
1	98606110	98618116	0.805556	2.02501
1	98618370	98618739	0.805556	2.02501
1	98645677	98651450	0.805556	2.02501
1	98661449	98705822	0.888889	2.46904
1	98715400	98738329	0.833333	2.17302
1	98738374	98738876	0.833333	2.17302
1	98739869	98744803	0.861111	2.32103
1	98770537	98994138	0.861111	2.32103
1	99020116	99031092	0.861111	2.32103
1	99032682	99035543	0.861111	2.32103
1	99036010	99036128	0.861111	2.32103
1	99036447	99037425	0.861111	2.32103
1	99037489	99038830	0.861111	2.32103
1	99039612	99040396	0.861111	2.32103
1	99040443	99041829	0.861111	2.32103
1	99041888	99042188	0.861111	2.32103
1	99042452	99042761	0.861111	2.32103
1	99042866	99045067	0.861111	2.32103
1	99045251	99047802	0.861111	2.32103
1	99048006	99050977	0.861111	2.32103
1	99051118	99055440	0.861111	2.32103
1	99055464	99061547	0.861111	2.32103
1	99061686	99063488	0.861111	2.32103
1	99063559	99064496	0.833333	2.17302
1	99064975	99065494	0.833333	2.17302
1	99066469	99066803	0.833333	2.17302
1	99066820	99066980	0.833333	2.17302
1	99067013	99071876	0.833333	2.17302
1	99072150	99078740	0.833333	2.17302
1	99084621	99088073	0.833333	2.17302
1	99441205	99445443	0.833333	2.17302
1	99445826	99450834	0.833333	2.17302
1	112208687	112208856	0.833333	2.17302
1	112208906	112210501	0.833333	2.17302
1	112210927	112212380	0.833333	2.17302
1	112212968	112219967	0.805556	2.02501
1	131740622	131761047	0.805556	2.02501
1	131761610	131774423	0.805556	2.02501
1	139828162	139835663	0.805556	2.02501
1	139835937	139844334	0.805556	2.02501
1	139844418	139845444	0.805556	2.02501
1	139847521	139852589	0.805556	2.02501
1	139852921	139858013	0.805556	2.02501
1	226702636	226718992	0.861111	2.32103
1	226719437	226810141	0.861111	2.32103
1	230017700	230019188	0.805556	2.02501
1	230019353	230019722	0.805556	2.02501
1	230024186	230036002	0.805556	2.02501
1	244685670	244686689	0.888889	2.46904
1	244687483	244689923	0.888889	2.46904
1	244690633	244695155	0.888889	2.46904
1	244695578	244706145	0.888889	2.46904
1	244706718	244711968	0.888889	2.46904
1	244712242	244715714	0.833333	2.17302
1	244715818	244716033	0.833333	2.17302
1	244716068	244716893	0.833333	2.17302
1	244717542	244719206	0.833333	2.17302
1	244719530	244719928	0.833333	2.17302
1	244720254	244720929	0.833333	2.17302
1	244720965	244721497	0.833333	2.17302
1	250875738	250879595	0.861111	2.32103
1	250880903	250881536	0.805556	2.02501
1	250881553	250882642	0.805556	2.02501
1	250883003	250883605	0.861111	2.32103
1	250884230	250884634	0.805556	2.02501
1	250884709	250885880	0.805556	2.02501
1	250988369	250988726	0.833333	2.17302
1	250988806	250989305	0.833333	2.17302
1	250991004	250992121	0.833333	2.17302
1	250992216	250992350	0.833333	2.17302
1	250992398	250993074	0.833333	2.17302
1	250993280	250993737	0.833333	2.17302
1	251071878	251072242	0.805556	2.02501
1	251072306	251072662	0.805556	2.02501
1	251072912	251073676	0.805556	2.02501
1	251074283	251077721	0.861111	2.32103
1	251078570	251079404	0.861111	2.32103
1	251079541	251080313	0.861111	2.32103
1	251080470	251080718	0.861111	2.32103
1	251115551	251116810	0.805556	2.02501
1	251117848	251118523	0.805556	2.02501
1	251118799	251119001	0.805556	2.02501
1	252951232	252952139	0.833333	2.17302
1	252952422	252953098	0.833333	2.17302
1	253093903	253094682	0.861111	2.32103
1	253094778	253095467	0.861111	2.32103
1	253095474	253095842	0.861111	2.32103
1	253095858	253096106	0.861111	2.32103
1	253096363	253096756	0.861111	2.32103
1	253096980	253098263	0.861111	2.32103
1	253098281	253098461	0.861111	2.32103
1	253099029	253099389	0.861111	2.32103
1	253099724	253099867	0.861111	2.32103
1	253100055	253101246	0.861111	2.32103
1	253101394	253102174	0.916667	2.61705
1	253102387	253103261	0.916667	2.61705
1	253103300	253105603	0.916667	2.61705
1	253105618	253106483	0.916667	2.61705
1	253106608	253107243	0.916667	2.61705
1	253107285	253107601	0.916667	2.61705
1	253107712	253110223	0.916667	2.61705
1	253110237	253110836	0.916667	2.61705
1	253111530	253112456	0.916667	2.61705
1	253112720	253113955	0.916667	2.61705
1	253114406	253115069	0.916667	2.61705
1	253115135	253117756	0.916667	2.61705
1	253117795	253121777	0.916667	2.61705
1	254842702	254874628	0.833333	2.17302
1	257008791	257043431	0.805556	2.02501
1	257043809	257048565	0.805556	2.02501
1	257055402	257070247	0.805556	2.02501
1	257075422	257077496	0.805556	2.02501
1	257078492	257079252	0.805556	2.02501
1	257079407	257079832	0.805556	2.02501
1	257080015	257080226	0.833333	2.17302
1	257080228	257080365	0.833333	2.17302
1	257080378	257081975	0.833333	2.17302
1	257082132	257125924	0.805556	2.02501
1	257411357	257412201	0.805556	2.02501
1	257412215	257412417	0.833333	2.17302
1	257412459	257413081	0.833333	2.17302
1	257413225	257413466	0.833333	2.17302
1	257413516	257414317	0.833333	2.17302
1	257414354	257415507	0.833333	2.17302
1	258029745	258030216	0.805556	2.02501
1	259179490	259181282	0.805556	2.02501
1	259182756	259184048	0.833333	2.17302
1	259695207	259696379	0.861111	2.32103
1	259696448	259700570	0.861111	2.32103
1	259700594	259701659	0.916667	2.61705
1	259715389	259716207	0.833333	2.17302
1	259716794	259720369	0.833333	2.17302
1	259721257	259725476	0.833333	2.17302
1	259725836	259726900	0.833333	2.17302
1	259726906	259730730	0.833333	2.17302
1	259730934	259732974	0.833333	2.17302
1	259733104	259737642	0.833333	2.17302
1	260908545	260912752	0.833333	2.17302
1	260913678	260920767	0.805556	2.02501
1	260920921	260921566	0.888889	2.46904
1	260921682	260922420	0.972222	2.91307
1	260922708	260923574	0.916667	2.61705
1	260924087	260924604	0.916667	2.61705
1	260924611	260925170	0.833333	2.17302
1	260925290	260932391	0.861111	2.32103
1	260932771	260934795	0.861111	2.32103
1	260934975	260935903	0.861111	2.32103
1	261396058	261398045	0.833333	2.17302
1	261399050	261400071	0.833333	2.17302
1	261408974	261411991	0.944444	2.76506
1	261413005	261414347	0.944444	2.76506
1	261414587	261415875	0.944444	2.76506
1	261415884	261416942	0.944444	2.76506
1	262460693	262469125	0.805556	2.02501
1	262469243	262470249	0.833333	2.17302
1	262471740	262476460	0.833333	2.17302
1	262476612	262477949	0.833333	2.17302
1	262478319	262478621	0.833333	2.17302
1	262478742	262482125	0.833333	2.17302
1	262482204	262485465	0.805556	2.02501
1	262501016	262518057	0.861111	2.32103
1	262521221	262525325	0.888889	2.46904
1	262533356	262536758	0.888889	2.46904
1	262539336	262541774	0.888889	2.46904
1	262543302	262543572	0.888889	2.46904
1	262543641	262545235	0.888889	2.46904
1	262555085	262646898	0.888889	2.46904
1	262647920	262651294	0.805556	2.02501
1	262653785	262656168	0.805556	2.02501
1	267976123	267994376	0.888889	2.46904
1	267995178	268019683	0.944444	2.76506
1	268021846	268022526	0.916667	2.61705
1	268024828	268028100	0.944444	2.76506
1	268031951	268038431	0.944444	2.76506
1	268038605	268045323	0.944444	2.76506
1	268045907	268047488	0.888889	2.46904
1	268053470	268058194	0.833333	2.17302
1	268655138	268656437	0.833333	2.17302
1	268656599	268656870	0.833333	2.17302
1	268660034	268660482	0.888889	2.46904
1	268660625	268661814	0.888889	2.46904
1	268662544	268662924	0.888889	2.46904
1	268663491	268664273	0.888889	2.46904
1	268664296	268665300	0.888889	2.46904
1	268665727	268666780	0.888889	2.46904
1	268666832	268667241	0.888889	2.46904
1	268667352	268667717	0.888889	2.46904
1	268668124	268669408	0.861111	2.32103
1	269405868	269420651	0.833333	2.17302
1	269437104	269441011	0.861111	2.32103
1	269441074	269443912	0.861111	2.32103
1	269444155	269447399	0.805556	2.02501
1	269448018	269461501	0.805556	2.02501
1	269462051	269463720	0.805556	2.02501
1	269613549	269801763	0.833333	2.17302
1	269816900	269819334	0.833333	2.17302
1	269822595	269828743	0.944444	2.76506
1	269829103	269838346	0.944444	2.76506
1	269838398	269841267	0.972222	2.91307
1	269843131	269848520	0.972222	2.91307
1	269848547	269849399	0.972222	2.91307
1	269849785	269850563	0.972222	2.91307
1	269850578	269851110	0.972222	2.91307
1	269851170	269857525	0.944444	2.76506
1	269857600	269865417	0.944444	2.76506
1	269865424	269867814	0.805556	2.02501
1	269867847	269870546	0.805556	2.02501
1	269870555	269871556	0.805556	2.02501
1	270358189	270363109	0.833333	2.17302
1	270363147	270365467	0.888889	2.46904
1	270367754	270368406	0.833333	2.17302
1	271042668	271045431	0.805556	2.02501
1	271050837	271052869	0.805556	2.02501
1	271054193	271056508	0.805556	2.02501
1	271062620	271074628	0.805556	2.02501
1	271084366	271089885	0.888889	2.46904
1	271091510	271096099	0.888889	2.46904
1	271102164	271103846	0.805556	2.02501
1	271665367	271691698	0.833333	2.17302
1	271695108	271696771	0.833333	2.17302
1	271697663	271709578	0.972222	2.91307
1	271710695	271711727	0.972222	2.91307
1	271711940	271713306	0.972222	2.91307
1	271713619	271715256	0.972222	2.91307
1	271715940	271719739	0.972222	2.91307
1	271721387	271735045	1	3.06109
1	271737170	271741410	1	3.06109
1	271741491	271743796	1	3.06109
1	271744121	271744844	1	3.06109
1	271746279	271760268	1	3.06109
1	271760507	271765023	1	3.06109
1	271766292	271769360	1	3.06109
1	271769495	271772416	1	3.06109
1	271774527	271775424	1	3.06109
1	271775506	271778448	1	3.06109
1	271778708	271783681	1	3.06109
1	271783742	271785052	0.944444	2.76506
1	271785113	271786190	0.916667	2.61705
1	271786648	271790911	0.916667	2.61705
1	271791155	271792182	0.916667	2.61705
1	271796899	271798662	0.916667	2.61705
1	271798981	271809224	0.916667	2.61705
1	271809355	271812160	0.833333	2.17302
1	271812593	271813582	0.833333	2.17302
1	271813882	271815445	0.833333	2.17302
1	271815815	271815927	0.833333	2.17302
1	271815941	271816981	0.833333	2.17302
1	271816999	271819455	0.833333	2.17302
1	271820462	271821895	0.833333	2.17302
1	271821910	271825539	0.861111	2.32103
1	271991737	271996537	0.805556	2.02501
1	271996565	272010777	0.805556	2.02501
1	272011148	272012638	0.805556	2.02501
1	272021815	272022767	0.833333	2.17302
1	272022910	272025098	0.833333	2.17302
1	272025586	272029957	0.833333	2.17302
1	272030009	272041918	0.944444	2.76506
1	272041953	272043099	0.944444	2.76506
1	272043777	272044848	0.916667	2.61705
1	272045123	272048090	0.916667	2.61705
1	272048168	272048425	0.861111	2.32103
1	272048634	272052673	0.861111	2.32103
1	272052862	272056598	0.861111	2.32103
1	272056884	272058182	0.888889	2.46904
1	272059603	272061327	0.833333	2.17302
1	272415211	272416966	0.805556	2.02501
1	273049398	273050125	0.805556	2.02501
1	273050141	273061873	0.805556	2.02501
1	273214549	273238095	0.805556	2.02501
1	273240030	273242080	0.805556	2.02501
1	273242843	273254629	0.805556	2.02501
1	273260022	273262207	0.805556	2.02501
1	273262246	273280192	0.805556	2.02501
1	273524154	273538070	0.888889	2.46904
1	273540795	273549381	0.916667	2.61705
1	273549829	273562559	0.916667	2.61705
1	273577708	273602532	0.916667	2.61705
1	273602738	273607225	0.916667	2.61705
1	273609462	273619848	0.916667	2.61705
1	273619851	273620610	0.916667	2.61705
1	273620612	273638090	0.972222	2.91307
1	273638481	273652014	0.972222	2.91307
1	273667096	273687953	1	3.06109
1	273688071	273688601	0.916667	2.61705
1	273688659	273689208	0.888889	2.46904
1	273689282	273689797	0.888889	2.46904
1	273689869	273694578	0.888889	2.46904
1	273695353	273743856	0.861111	2.32103
1	273882387	273924687	0.861111	2.32103
1	273955818	274028669	0.833333	2.17302
1	274028687	274047492	0.805556	2.02501
1	274047577	274057560	0.805556	2.02501
1	274057667	274058021	0.805556	2.02501
1	274058054	274070583	0.805556	2.02501
1	274070725	274079211	0.805556	2.02501
2	141790	2037879	0.861111	2.32103
2	2063760	2066497	0.861111	2.32103
2	2078822	2083905	0.861111	2.32103
2	2084580	2087513	0.861111	2.32103
2	2087780	2089486	0.861111	2.32103
2	2089941	2099708	0.861111	2.32103
2	2102447	2107650	0.861111	2.32103
2	2108616	2114647	0.861111	2.32103
2	2122038	2210176	0.861111	2.32103
2	2217143	2229097	0.861111	2.32103
2	2237031	2254973	0.861111	2.32103
2	2299512	2320073	0.861111	2.32103
2	2320078	2320573	0.861111	2.32103
2	2320656	2321301	0.861111	2.32103
2	2321509	2323300	0.861111	2.32103
2	2324190	2326654	0.861111	2.32103
2	2327134	2328741	0.888889	2.46904
2	2329459	2409644	0.944444	2.76506
2	2410139	2616734	0.944444	2.76506
2	2628617	2638916	0.944444	2.76506
2	2639330	2650838	0.944444	2.76506
2	2650846	2652754	0.944444	2.76506
2	2652763	2653124	0.944444	2.76506
2	2653166	2654724	0.916667	2.61705
2	2660594	2670850	0.916667	2.61705
2	2670854	2683357	0.833333	2.17302
2	2683396	2694981	0.805556	2.02501
2	2694989	2705903	0.833333	2.17302
2	2705995	2717208	0.805556	2.02501
2	3095305	3125535	0.888889	2.46904
2	3128471	3171132	0.861111	2.32103
2	3171147	3208995	0.888889	2.46904
2	3209812	3212634	0.833333	2.17302
2	3212656	3217049	0.833333	2.17302
2	3217248	3222869	0.805556	2.02501
2	6033990	6034913	0.833333	2.17302
2	6034980	6039406	0.833333	2.17302
2	6039427	6041561	0.861111	2.32103
2	6042212	6042975	0.805556	2.02501
2	6046667	6048408	0.805556	2.02501
2	6050910	6073753	0.833333	2.17302
2	6077369	6081633	0.833333	2.17302
2	6081946	6083930	0.833333	2.17302
2	6086245	6088244	0.833333	2.17302
2	6088520	6096203	0.833333	2.17302
2	6096439	6115309	0.833333	2.17302
2	6115344	6125067	0.833333	2.17302
2	6178584	6178907	0.861111	2.32103
2	6184355	6186418	0.805556	2.02501
2	6854894	6857816	0.805556	2.02501
2	6858021	6859417	0.805556	2.02501
2	6859552	6861342	0.805556	2.02501
2	6863925	6864354	0.833333	2.17302
2	7181232	7187131	0.805556	2.02501
2	7187140	7188809	0.805556	2.02501
2	7188829	7189206	0.805556	2.02501
2	7189377	7190247	0.805556	2.02501
2	7190303	7190704	0.805556	2.02501
2	7190796	7191988	0.805556	2.02501
2	7192134	7193439	0.805556	2.02501
2	7197880	7198662	0.861111	2.32103
2	7199014	7199472	0.861111	2.32103
2	7199573	7200103	0.861111	2.32103
2	7200277	7201976	0.861111	2.32103
2	7201978	7202732	0.861111	2.32103
2	7202748	7203026	0.861111	2.32103
2	7203256	7203635	0.861111	2.32103
2	7203777	7204942	0.861111	2.32103
2	7205343	7205661	0.861111	2.32103
2	7243649	7244861	0.833333	2.17302
2	7244923	7251412	0.833333	2.17302
2	7251486	7252160	0.805556	2.02501
2	7252434	7253848	0.805556	2.02501
2	7253882	7258282	0.805556	2.02501
2	7258993	7260016	0.805556	2.02501
2	7260707	7262637	0.805556	2.02501
2	7263510	7275931	0.805556	2.02501
2	7961842	7983581	0.888889	2.46904
2	7983589	7989460	0.861111	2.32103
2	7994234	8008748	0.888889	2.46904
2	8009592	8018768	0.805556	2.02501
2	8018864	8064745	0.861111	2.32103
2	8065273	8068095	0.861111	2.32103
2	8297990	8305686	0.805556	2.02501
2	8307186	8324297	0.833333	2.17302
2	8324840	8330382	0.805556	2.02501
2	8330574	8332494	0.805556	2.02501
2	8333195	8336829	0.805556	2.02501
2	8336894	8339571	0.805556	2.02501
2	8339790	8342066	0.805556	2.02501
2	8342075	8342550	0.805556	2.02501
2	8342595	8348012	0.805556	2.02501
2	8353713	8361121	0.805556	2.02501
2	8361496	8365788	0.805556	2.02501
2	8366162	8369213	0.805556	2.02501
2	8388437	8398133	0.805556	2.02501
2	8398214	8399727	0.805556	2.02501
2	8420339	8423829	0.805556	2.02501
2	8424247	8434970	0.833333	2.17302
2	8453138	8455159	0.805556	2.02501
2	8456789	8461466	0.833333	2.17302
2	8479646	8537551	0.861111	2.32103
2	8675711	8683100	0.805556	2.02501
2	8690975	8692739	0.833333	2.17302
2	8696892	8699651	0.805556	2.02501
2	8701941	8735345	0.805556	2.02501
2	8735732	8736723	0.805556	2.02501
2	8737080	8738173	0.805556	2.02501
2	8738188	8745847	0.805556	2.02501
2	8748808	8751059	0.833333	2.17302
2	8751313	8752607	0.861111	2.32103
2	8754546	8762291	0.944444	2.76506
2	8762624	8768879	0.944444	2.76506
2	8769380	8773440	0.972222	2.91307
2	8774907	8784300	0.916667	2.61705
2	8784511	8790156	0.916667	2.61705
2	8790323	8791157	0.916667	2.61705
2	8791181	8792625	0.916667	2.61705
2	8792627	8797026	0.972222	2.91307
2	8797356	8805099	0.972222	2.91307
2	8805105	8805834	0.972222	2.91307
2	8806592	8814735	0.972222	2.91307
2	8816182	8818975	0.972222	2.91307
2	8819765	8820316	0.972222	2.91307
2	8824909	8829806	0.916667	2.61705
2	8829890	8833158	0.916667	2.61705
2	9115482	9122484	0.833333	2.17302
2	9122558	9140453	0.805556	2.02501
2	9140999	9145525	0.833333	2.17302
2	9570067	9573295	0.833333	2.17302
2	12623292	12624433	0.805556	2.02501
2	12686621	12686890	0.833333	2.17302
2	12697359	12697706	0.805556	2.02501
2	12697778	12698451	0.805556	2.02501
2	12698457	12698880	0.805556	2.02501
2	12698954	12699261	0.805556	2.02501
2	12699573	12699929	0.805556	2.02501
2	12700006	12700815	0.805556	2.02501
2	12814685	12815435	0.916667	2.61705
2	12815930	12819808	0.916667	2.61705
2	12820203	12821890	0.916667	2.61705
2	12822114	12822431	0.916667	2.61705
2	12822542	12822858	0.888889	2.46904
2	12822979	12825115	0.861111	2.32103
2	12826841	12827628	0.861111	2.32103
2	12827640	12827842	0.861111	2.32103
2	12827879	12828637	0.861111	2.32103
2	12828653	12829156	0.861111	2.32103
2	12834359	12835217	0.805556	2.02501
2	12835248	12838554	0.805556	2.02501
2	12838584	12839282	0.805556	2.02501
2	12840251	12844640	0.805556	2.02501
2	12844880	12845560	0.805556	2.02501
2	12845617	12846246	0.805556	2.02501
2	12846253	12852616	0.805556	2.02501
2	12853336	12858915	0.805556	2.02501
2	12860324	12862463	0.805556	2.02501
2	12862626	12863951	0.833333	2.17302
2	13280605	13282605	0.833333	2.17302
2	13364992	13367397	0.861111	2.32103
2	13368075	13370618	0.888889	2.46904
2	13371571	13372784	0.888889	2.46904
2	13558125	13586551	0.944444	2.76506
2	13586710	13590597	0.944444	2.76506
2	13591054	13593408	0.888889	2.46904
2	13593585	13596648	0.888889	2.46904
2	13599293	13603970	0.861111	2.32103
2	13604005	13614896	0.916667	2.61705
2	13614905	13616014	0.888889	2.46904
2	13617563	13621301	0.888889	2.46904
2	13621490	13625249	0.888889	2.46904
2	15224757	15241778	0.861111	2.32103
2	15241874	15242185	0.861111	2.32103
2	16108117	16113272	0.805556	2.02501
2	16115102	16135377	0.805556	2.02501
2	16136014	16166978	0.805556	2.02501
2	16167553	16180717	0.833333	2.17302
2	16187940	16195987	0.833333	2.17302
2	16196238	16201672	0.833333	2.17302
2	16202449	16212371	0.805556	2.02501
2	16213142	16226268	0.805556	2.02501
2	16228479	16232206	0.805556	2.02501
2	16232973	16237168	0.805556	2.02501
2	16693786	16699967	0.833333	2.17302
2	16700305	16700604	0.833333	2.17302
2	16839889	16840292	0.805556	2.02501
2	16840307	16840528	0.805556	2.02501
2	17153498	17154049	0.805556	2.02501
2	17159409	17159808	0.805556	2.02501
2	17159868	17160170	0.805556	2.02501
2	17160186	17160592	0.805556	2.02501
2	17288605	17294989	0.805556	2.02501
2	17295115	17299864	0.805556	2.02501
2	17299916	17301201	0.805556	2.02501
2	17367218	17368219	0.916667	2.61705
2	17369212	17369746	0.916667	2.61705
2	17369763	17371264	0.916667	2.61705
2	17371354	17374826	0.916667	2.61705
2	17374903	17378511	0.916667	2.61705
2	17394951	17396324	0.916667	2.61705
2	17396373	17397527	0.833333	2.17302
2	17397567	17400577	0.833333	2.17302
2	17402802	17404647	0.833333	2.17302
2	17404692	17404901	0.833333	2.17302
2	17405061	17405423	0.833333	2.17302
2	17405462	17408875	0.833333	2.17302
2	17409122	17410774	0.833333	2.17302
2	17411030	17411668	0.833333	2.17302
2	17412151	17412351	0.833333	2.17302
2	17690852	17691376	0.805556	2.02501
2	17691388	17692728	0.805556	2.02501
2	17693492	17700506	0.833333	2.17302
2	17700570	17704917	0.833333	2.17302
2	17705036	17709159	0.833333	2.17302
2	17780032	17782905	0.833333	2.17302
2	17783084	17789035	0.805556	2.02501
2	17790449	17794231	0.861111	2.32103
2	18020986	18022342	0.805556	2.02501
2	18023819	18026700	0.805556	2.02501
2	18027621	18049045	0.805556	2.02501
2	18061926	18074781	0.861111	2.32103
2	18468720	18470142	0.861111	2.32103
2	18470412	18475167	0.861111	2.32103
2	18475264	18476839	0.861111	2.32103
2	18477119	18477198	0.861111	2.32103
2	18477401	18479022	0.861111	2.32103
2	19048758	19050027	0.833333	2.17302
2	19051178	19051889	0.833333	2.17302
2	19051985	19052500	0.833333	2.17302
2	19053346	19053801	0.833333	2.17302
2	19054004	19055349	0.833333	2.17302
2	19055398	19055884	0.833333	2.17302
2	19055950	19057031	0.833333	2.17302
2	19057290	19058293	0.833333	2.17302
2	19058336	19059835	0.833333	2.17302
2	19059854	19060869	0.833333	2.17302
2	19060955	19061479	0.833333	2.17302
2	19061800	19063141	0.805556	2.02501
2	19063157	19064054	0.805556	2.02501
2	20632093	20632467	0.833333	2.17302
2	20633286	20633910	0.833333	2.17302
2	20634458	20634635	0.833333	2.17302
2	20634783	20635346	0.833333	2.17302
2	20635347	20635656	0.833333	2.17302
2	20635793	20637563	0.833333	2.17302
2	20638054	20638429	0.833333	2.17302
2	20638575	20639064	0.833333	2.17302
2	20639747	20641677	0.833333	2.17302
2	20641821	20642416	0.833333	2.17302
2	20642472	20643400	0.833333	2.17302
2	20643899	20644198	0.833333	2.17302
2	20644202	20644910	0.805556	2.02501
2	20644933	20646096	0.805556	2.02501
2	20646262	20646653	0.805556	2.02501
2	20646812	20648007	0.805556	2.02501
2	20831485	20832375	0.805556	2.02501
2	23660487	23660649	0.805556	2.02501
2	23660696	23661280	0.805556	2.02501
2	23663030	23664641	0.861111	2.32103
2	23665017	23666237	0.888889	2.46904
2	23667251	23668617	0.888889	2.46904
2	23682153	23682926	0.805556	2.02501
2	23702617	23707155	0.805556	2.02501
2	23708567	23710698	0.805556	2.02501
2	24187099	24257281	0.833333	2.17302
2	24257744	24258479	0.833333	2.17302
2	24258846	24260831	0.861111	2.32103
2	26567588	26568888	0.805556	2.02501
2	26569000	26571182	0.861111	2.32103
2	26571475	26573849	0.833333	2.17302
2	26573909	26576624	0.833333	2.17302
2	26576709	26577761	0.833333	2.17302
2	26578085	26582485	0.833333	2.17302
2	26683852	26692472	0.833333	2.17302
2	26692484	26697505	0.833333	2.17302
2	26697597	26699336	0.833333	2.17302
2	26699983	26703313	0.833333	2.17302
2	26890863	26892024	0.861111	2.32103
2	26892929	26894927	0.861111	2.32103
2	26894935	26895404	0.861111	2.32103
2	26895412	26898184	0.861111	2.32103
2	26898190	26899846	0.861111	2.32103
2	26900108	26908995	0.861111	2.32103
2	26994187	26996164	0.916667	2.61705
2	26996622	27000805	0.888889	2.46904
2	27006847	27007634	0.916667	2.61705
2	27007797	27009003	0.916667	2.61705
2	30513575	30517761	0.861111	2.32103
2	33538398	33538817	0.833333	2.17302
2	33539814	33540862	0.861111	2.32103
2	33541226	33550564	0.805556	2.02501
2	33550690	33550832	0.805556	2.02501
2	33550871	33551256	0.805556	2.02501
2	33551277	33551562	0.805556	2.02501
2	33551663	33551825	0.805556	2.02501
2	33551839	33552180	0.805556	2.02501
2	33552284	33553076	0.805556	2.02501
2	33698593	33699247	0.805556	2.02501
2	33699256	33699950	0.805556	2.02501
2	33700106	33700401	0.805556	2.02501
2	33700515	33703607	0.805556	2.02501
2	33704389	33706111	0.861111	2.32103
2	33709819	33713699	0.861111	2.32103
2	33714002	33718847	0.861111	2.32103
2	33718859	33723116	0.861111	2.32103
2	34805935	34807378	0.805556	2.02501
2	34807447	34809008	0.805556	2.02501
2	34809176	34809333	0.805556	2.02501
2	34809386	34809711	0.805556	2.02501
2	34809759	34810016	0.805556	2.02501
2	34810361	34811487	0.805556	2.02501
2	34812721	34814604	0.805556	2.02501
2	34815492	34816330	0.805556	2.02501
2	34816388	34817124	0.888889	2.46904
2	34817503	34817830	0.888889	2.46904
2	34817871	34818484	0.888889	2.46904
2	34832131	34835022	0.972222	2.91307
2	34835047	34835359	0.972222	2.91307
2	34835948	34836429	0.972222	2.91307
2	34836679	34836828	0.972222	2.91307
2	34837013	34837525	0.972222	2.91307
2	34838699	34839277	0.972222	2.91307
2	34839464	34840309	0.972222	2.91307
2	34862343	34863288	1	3.06109
2	34863663	34867592	1	3.06109
2	34867975	34868285	1	3.06109
2	34868404	34870005	1	3.06109
2	34870610	34873041	1	3.06109
2	34874061	34877674	1	3.06109
2	34877826	34878409	1	3.06109
2	34878483	34878812	1	3.06109
2	34878890	34879138	1	3.06109
2	34879147	34879276	1	3.06109
2	34879300	34879462	1	3.06109
2	34879514	34879599	1	3.06109
2	34879757	34880264	1	3.06109
2	34880279	34881284	1	3.06109
2	34881288	34882604	1	3.06109
2	34882834	34883441	1	3.06109
2	34883718	34884163	1	3.06109
2	34884170	34885244	1	3.06109
2	34885256	34885779	1	3.06109
2	34886145	34886927	1	3.06109
2	39588610	39590571	0.861111	2.32103
2	39590580	39593776	0.861111	2.32103
2	39593878	39594299	0.861111	2.32103
2	39594325	39594930	0.861111	2.32103
2	39594934	39595533	0.861111	2.32103
2	39595574	39595797	0.861111	2.32103
2	39595894	39597325	0.805556	2.02501
2	39598382	39599966	0.805556	2.02501
2	39600170	39600706	0.805556	2.02501
2	41389948	41391424	0.833333	2.17302
2	41391455	41391874	0.861111	2.32103
2	41391894	41394016	0.861111	2.32103
2	41394245	41397460	0.861111	2.32103
2	41397576	41400781	0.833333	2.17302
2	41747196	41747398	0.805556	2.02501
2	41747613	41750922	0.833333	2.17302
2	41751120	41752073	0.833333	2.17302
2	41752190	41754768	0.833333	2.17302
2	41754908	41755837	0.833333	2.17302
2	41942152	41945135	0.861111	2.32103
2	41945170	41946171	0.861111	2.32103
2	41946354	41947445	0.861111	2.32103
2	41947809	41949409	0.861111	2.32103
2	41949488	41950582	0.861111	2.32103
2	41950717	41957257	0.861111	2.32103
2	41957381	41960737	0.861111	2.32103
2	41961015	41962417	0.861111	2.32103
2	41966571	41968122	0.833333	2.17302
2	41968445	41982144	0.833333	2.17302
2	41988272	42009240	0.833333	2.17302
2	42009592	42030163	0.833333	2.17302
2	42061912	42065128	0.861111	2.32103
2	42065627	42066535	0.861111	2.32103
2	42067786	42068393	0.861111	2.32103
2	42069249	42069540	0.861111	2.32103
2	42069556	42071172	0.861111	2.32103
2	42071314	42072131	0.861111	2.32103
2	42072341	42074021	0.861111	2.32103
2	42074184	42075173	0.861111	2.32103
2	42075222	42075459	0.861111	2.32103
2	42075507	42077857	0.861111	2.32103
2	42078428	42078606	0.861111	2.32103
2	42078682	42079945	0.861111	2.32103
2	42079950	42084087	0.861111	2.32103
2	42116955	42118447	0.861111	2.32103
2	42119289	42120152	0.861111	2.32103
2	43238233	43363669	0.805556	2.02501
2	43367230	43409426	0.861111	2.32103
2	43409473	43413744	0.805556	2.02501
2	82832027	82834083	0.916667	2.61705
2	82834127	82835546	0.833333	2.17302
2	82932954	82937088	0.805556	2.02501
2	82937159	82937788	0.805556	2.02501
2	82938379	82938699	0.805556	2.02501
2	82938721	82939082	0.805556	2.02501
2	82939443	82940034	0.805556	2.02501
2	83094223	83095765	0.805556	2.02501
2	83096393	83096498	0.805556	2.02501
2	83096809	83098207	0.805556	2.02501
2	83098573	83099742	0.833333	2.17302
2	85286169	85286469	0.833333	2.17302
2	85287501	85288179	0.805556	2.02501
2	85288362	85289472	0.805556	2.02501
2	85289706	85290679	0.805556	2.02501
2	85290683	85292324	0.805556	2.02501
2	87484623	87485439	0.861111	2.32103
2	87485465	87485725	0.861111	2.32103
2	87608858	87609972	0.805556	2.02501
2	87610075	87610902	0.805556	2.02501
2	87611006	87612715	0.805556	2.02501
2	87612867	87622207	0.805556	2.02501
2	87622297	87626234	0.861111	2.32103
2	99133514	99140394	0.916667	2.61705
2	99141198	99165110	0.916667	2.61705
2	99165304	99191253	0.916667	2.61705
2	99192199	99193092	0.916667	2.61705
2	99211012	99212517	0.916667	2.61705
2	99213004	99214092	0.916667	2.61705
2	99214267	99215134	0.916667	2.61705
2	99215497	99215796	0.916667	2.61705
2	99215862	99217059	0.916667	2.61705
2	99217334	99221227	0.916667	2.61705
2	99222509	99226055	0.916667	2.61705
2	99229603	99238850	0.916667	2.61705
2	99238889	99241034	0.916667	2.61705
2	99241088	99251009	0.916667	2.61705
2	99251815	99254955	0.916667	2.61705
2	99257341	99259454	0.916667	2.61705
2	99266459	99273424	0.916667	2.61705
2	99973225	99977815	0.888889	2.46904
2	99978968	99983302	0.888889	2.46904
2	99983430	99985987	0.888889	2.46904
2	99986241	99987471	0.888889	2.46904
2	99987697	99997232	0.888889	2.46904
2	99997756	100000679	0.888889	2.46904
2	100001952	100003936	0.888889	2.46904
2	100003944	100006622	0.888889	2.46904
2	100040832	100046364	0.888889	2.46904
2	100048767	100055254	0.888889	2.46904
2	100056903	100057700	0.888889	2.46904
2	100057977	100058830	0.888889	2.46904
2	100060060	100064484	0.888889	2.46904
2	100233271	100237786	0.833333	2.17302
2	100238436	100246308	0.833333	2.17302
2	100246495	100248454	0.833333	2.17302
2	102151826	102152974	0.805556	2.02501
2	102153459	102154781	0.861111	2.32103
2	104637347	104657741	0.888889	2.46904
2	104658176	104660640	0.888889	2.46904
2	104660814	104663843	0.888889	2.46904
2	104663853	104664257	0.888889	2.46904
2	104664317	104665402	0.944444	2.76506
2	104665461	104666199	0.944444	2.76506
2	104666661	104670737	0.944444	2.76506
2	104670919	104672038	0.888889	2.46904
2	104672090	104673061	0.888889	2.46904
2	104673086	104674434	0.888889	2.46904
2	104674811	104675920	0.888889	2.46904
2	104676044	104676375	0.888889	2.46904
2	104677543	104679955	0.944444	2.76506
2	104683023	104691626	0.888889	2.46904
2	104695048	104695896	0.888889	2.46904
2	104695915	104697385	0.888889	2.46904
2	104697960	104698648	0.888889	2.46904
2	104698693	104703405	0.888889	2.46904
2	104703462	104708869	0.888889	2.46904
2	104709322	104709912	0.888889	2.46904
2	104711704	104785268	0.888889	2.46904
2	104785321	104839660	0.888889	2.46904
2	105008050	105009754	0.861111	2.32103
2	105009851	105010158	0.861111	2.32103
2	105010697	105012360	0.861111	2.32103
2	105016252	105088842	0.805556	2.02501
2	105089346	105097767	0.805556	2.02501
2	105099717	105104245	0.805556	2.02501
2	105104683	105106675	0.805556	2.02501
2	105106785	105107858	0.805556	2.02501
2	105108194	105109414	0.805556	2.02501
2	105110300	105120764	0.805556	2.02501
2	108515325	108523233	0.805556	2.02501
2	108524254	108531871	0.833333	2.17302
2	108532594	108538508	0.944444	2.76506
2	108538870	108540375	0.944444	2.76506
2	108540451	108547270	0.972222	2.91307
2	108547765	108548681	0.972222	2.91307
2	108549144	108553424	0.972222	2.91307
2	108553439	108556350	0.972222	2.91307
2	108556686	108558259	1	3.06109
2	108559336	108565280	1	3.06109
2	108577745	108586142	1	3.06109
2	108588129	108590846	1	3.06109
2	108592385	108594168	1	3.06109
2	108594353	108596984	0.861111	2.32103
2	108597826	108600360	0.861111	2.32103
2	108601674	108606208	0.861111	2.32103
2	108606267	108611674	0.861111	2.32103
2	108718092	108720188	0.861111	2.32103
2	108720228	108721832	1	3.06109
2	108721902	108724443	1	3.06109
2	108725203	108725927	1	3.06109
2	108726010	108727022	1	3.06109
2	108727023	108727865	1	3.06109
2	108727954	108728619	1	3.06109
2	108728683	108737724	1	3.06109
2	108740742	108761259	1	3.06109
2	108764423	108828991	1	3.06109
2	108829024	108831008	0.833333	2.17302
2	108839118	108841019	0.833333	2.17302
2	108841468	108844211	0.833333	2.17302
2	108844754	108850508	0.833333	2.17302
2	108881181	108883609	0.833333	2.17302
2	108883784	108889395	0.833333	2.17302
2	109012590	109014995	0.805556	2.02501
2	109015003	109015789	0.805556	2.02501
2	109016010	109017556	0.805556	2.02501
2	109017587	109018114	0.805556	2.02501
2	109018749	109020472	0.805556	2.02501
2	109020974	109022963	0.833333	2.17302
2	109023261	109035370	0.833333	2.17302
2	109035658	109039307	0.916667	2.61705
2	109039743	109041307	1	3.06109
2	109041336	109043373	1	3.06109
2	109044825	109046574	0.861111	2.32103
2	109056178	109058612	0.805556	2.02501
2	109060364	109062115	0.805556	2.02501
2	109064736	109065268	0.805556	2.02501
2	109065753	109073627	0.805556	2.02501
2	109076479	109079811	0.944444	2.76506
2	109079912	109081644	0.944444	2.76506
2	109081757	109082235	0.944444	2.76506
2	109082275	109083754	0.944444	2.76506
2	109083762	109084271	0.944444	2.76506
2	109084378	109085478	0.944444	2.76506
2	109085769	109088622	0.944444	2.76506
2	109090076	109091398	0.944444	2.76506
2	109092444	109093827	0.944444	2.76506
2	109093971	109094811	0.944444	2.76506
2	109095015	109095714	0.944444	2.76506
2	109095774	109096211	0.944444	2.76506
2	109096415	109097551	0.944444	2.76506
2	109097671	109098866	0.944444	2.76506
2	109099102	109099598	0.944444	2.76506
2	109099696	109100197	0.944444	2.76506
2	109100230	109100562	0.944444	2.76506
2	109100608	109101873	0.944444	2.76506
2	109103440	109106689	0.944444	2.76506
2	109107564	109113785	0.944444	2.76506
2	109114924	109115906	0.944444	2.76506
2	109116239	109116943	0.944444	2.76506
2	109117040	109118417	0.944444	2.76506
2	109118431	109118943	0.944444	2.76506
2	109119185	109122485	0.944444	2.76506
2	109123356	109127660	0.944444	2.76506
2	109128877	109131409	0.916667	2.61705
2	109131511	109132957	0.833333	2.17302
2	109133961	109136961	0.833333	2.17302
2	109137007	109141033	0.833333	2.17302
2	109141936	109146015	0.833333	2.17302
2	109230255	109235142	0.833333	2.17302
2	109235207	109237810	0.833333	2.17302
2	109237889	109240356	0.833333	2.17302
2	109240370	109243688	0.833333	2.17302
2	109244777	109249139	0.833333	2.17302
2	109251838	109255088	0.833333	2.17302
2	109256185	109260133	0.833333	2.17302
2	109260192	109267279	0.833333	2.17302
2	109267424	109268044	0.833333	2.17302
2	109268197	109272051	0.833333	2.17302
2	109272243	109292414	0.833333	2.17302
2	109293004	109299729	0.861111	2.32103
2	109365875	109366570	0.861111	2.32103
2	109368344	109370382	0.861111	2.32103
2	109372598	109373845	0.861111	2.32103
2	109374358	109374647	0.861111	2.32103
2	109374866	109378143	0.861111	2.32103
2	109378205	109379033	0.861111	2.32103
2	109379429	109380539	0.861111	2.32103
2	109380712	109381885	0.861111	2.32103
2	109382094	109389913	0.861111	2.32103
2	109390472	109392954	0.861111	2.32103
2	109393193	109396490	0.861111	2.32103
2	109396636	109399310	0.861111	2.32103
2	109399554	109401496	0.861111	2.32103
2	109401910	109403556	0.861111	2.32103
2	109403869	109405786	0.944444	2.76506
2	109405802	109407159	0.944444	2.76506
2	109407173	109408315	0.861111	2.32103
2	109408464	109409138	0.861111	2.32103
2	109409165	109409532	0.861111	2.32103
2	109409594	109409885	0.861111	2.32103
2	109410034	109410799	0.861111	2.32103
2	109410827	109411482	0.861111	2.32103
2	109411812	109416134	0.861111	2.32103
2	109416456	109417237	0.861111	2.32103
2	109417662	109418712	0.861111	2.32103
2	109418759	109419357	0.861111	2.32103
2	109419447	109420116	0.861111	2.32103
2	109420213	109422069	0.861111	2.32103
2	109422100	109423511	0.861111	2.32103
2	109423738	109424409	0.861111	2.32103
2	109424524	109425194	0.861111	2.32103
2	109425299	109425964	0.861111	2.32103
2	109426817	109427682	0.861111	2.32103
2	109427694	109428141	0.861111	2.32103
2	109428283	109429118	0.861111	2.32103
2	109429569	109429724	0.944444	2.76506
2	109429777	109430427	0.944444	2.76506
2	109430480	109481346	0.944444	2.76506
2	109483135	109490501	0.944444	2.76506
2	109492848	109502952	0.944444	2.76506
2	109503303	109509092	0.805556	2.02501
2	109510692	109518333	0.805556	2.02501
2	109518398	109520143	0.805556	2.02501
2	109520240	109520640	0.805556	2.02501
2	109520880	109521985	0.805556	2.02501
2	109523451	109525882	0.805556	2.02501
2	109565866	109568988	0.916667	2.61705
2	109569651	109571161	0.916667	2.61705
2	109571580	109572705	0.916667	2.61705
2	109573620	109574860	0.916667	2.61705
2	109577522	109584020	0.833333	2.17302
2	109642765	109644962	0.833333	2.17302
2	109647541	109651596	0.833333	2.17302
2	109651714	109653523	0.833333	2.17302
2	109654508	109655208	0.833333	2.17302
2	109655376	109659738	0.833333	2.17302
2	109659748	109661477	0.833333	2.17302
2	109661478	109664638	0.833333	2.17302
2	109665792	109672105	0.833333	2.17302
2	109672447	109672728	0.833333	2.17302
2	109672826	109673998	0.833333	2.17302
2	109674133	109675335	0.833333	2.17302
2	109675430	109675589	0.833333	2.17302
2	109675627	109675974	0.833333	2.17302
2	109676202	109676827	0.833333	2.17302
2	109677555	109679165	0.833333	2.17302
2	109679167	109680510	0.833333	2.17302
2	109680610	109682459	0.833333	2.17302
2	109682534	109685696	0.833333	2.17302
2	109685761	109687417	0.833333	2.17302
2	109687768	109688263	0.833333	2.17302
2	109688978	109689504	0.833333	2.17302
2	109689792	109692428	0.861111	2.32103
2	109692612	109694732	0.861111	2.32103
2	109697008	109700041	0.861111	2.32103
2	109700593	109704390	0.861111	2.32103
2	109705751	109710076	0.944444	2.76506
2	109711495	109720042	0.944444	2.76506
2	109721414	109724873	0.944444	2.76506
2	109725322	109727079	0.944444	2.76506
2	109727133	109727827	0.944444	2.76506
2	109728350	109728652	0.888889	2.46904
2	109731121	109734815	0.888889	2.46904
2	109735058	109735654	0.888889	2.46904
2	109736098	109737373	0.888889	2.46904
2	109737411	109739487	0.888889	2.46904
2	109740477	109741302	0.888889	2.46904
2	109742196	109743604	0.888889	2.46904
2	109743699	109745468	0.944444	2.76506
2	109745491	109749261	0.944444	2.76506
2	109749921	109754691	0.944444	2.76506
2	109755372	109765058	0.944444	2.76506
2	109766841	109771092	0.888889	2.46904
2	109772068	109775881	0.944444	2.76506
2	109775928	109777364	0.944444	2.76506
2	109777471	109779749	0.944444	2.76506
2	109780789	109782881	0.944444	2.76506
2	109783024	109786756	0.944444	2.76506
2	109788638	109791518	0.944444	2.76506
2	109791528	109793918	0.944444	2.76506
2	109794770	109800543	0.944444	2.76506
2	109802120	109807864	0.944444	2.76506
2	109808114	109809524	0.944444	2.76506
2	109809668	109810312	0.944444	2.76506
2	109810418	109812456	0.944444	2.76506
2	109812545	109813752	0.944444	2.76506
2	109814496	109817141	0.944444	2.76506
2	109817746	109825280	0.944444	2.76506
2	109825365	109828473	0.944444	2.76506
2	109828949	109830078	0.944444	2.76506
2	109830102	109830553	0.944444	2.76506
2	109830562	109831578	0.944444	2.76506
2	109831717	109832103	0.944444	2.76506
2	109832717	109835858	0.944444	2.76506
2	109836060	109837444	0.944444	2.76506
2	109837550	109838228	0.944444	2.76506
2	109838356	109838980	0.944444	2.76506
2	109839389	109839909	0.944444	2.76506
2	109840200	109840901	0.944444	2.76506
2	109841010	109842232	0.944444	2.76506
2	109842582	109843303	0.944444	2.76506
2	109843328	109844179	0.944444	2.76506
2	109844299	109844951	0.944444	2.76506
2	109844954	109845677	0.944444	2.76506
2	109846687	109847588	0.944444	2.76506
2	109847891	109849589	0.944444	2.76506
2	109849762	109850163	0.944444	2.76506
2	109850179	109850328	0.944444	2.76506
2	109850678	109851759	0.944444	2.76506
2	109851826	109853394	0.944444	2.76506
2	109853428	109855395	0.944444	2.76506
2	109855612	109856988	0.944444	2.76506
2	109857431	109861354	0.944444	2.76506
2	109864728	109870291	0.944444	2.76506
2	109871319	109930039	0.944444	2.76506
2	109930086	109936033	0.944444	2.76506
2	109936057	109937507	0.944444	2.76506
2	109938824	109939667	0.944444	2.76506
2	109939672	109942636	0.944444	2.76506
2	109942651	109944153	0.944444	2.76506
2	109944317	109945425	0.944444	2.76506
2	109945943	109947030	0.944444	2.76506
2	109947088	109947871	0.944444	2.76506
2	109948136	109949356	0.944444	2.76506
2	109949425	109950992	0.944444	2.76506
2	109951293	109952737	0.944444	2.76506
2	109952801	109955674	0.944444	2.76506
2	109955986	109957342	0.944444	2.76506
2	109958756	109959612	0.944444	2.76506
2	109959972	109960893	0.944444	2.76506
2	109961053	109970775	0.944444	2.76506
2	109970906	109972021	0.944444	2.76506
2	109976170	109980354	0.944444	2.76506
2	109980396	109983013	0.944444	2.76506
2	109983209	109984193	0.944444	2.76506
2	109984195	109985119	0.944444	2.76506
2	109985230	109986029	0.944444	2.76506
2	109986616	109987297	0.944444	2.76506
2	109987463	109991532	0.944444	2.76506
2	109991650	109996829	0.944444	2.76506
2	109996870	109997382	0.944444	2.76506
2	109997552	110000667	0.944444	2.76506
2	110000865	110003368	0.944444	2.76506
2	110003735	110006198	0.861111	2.32103
2	110006338	110007651	0.861111	2.32103
2	110007838	110008883	0.861111	2.32103
2	110010162	110013112	0.916667	2.61705
2	110013171	110013369	0.916667	2.61705
2	110013490	110013815	0.916667	2.61705
2	110014182	110015070	0.916667	2.61705
2	110015836	110017329	0.916667	2.61705
2	110017756	110020758	0.916667	2.61705
2	110021118	110023203	0.916667	2.61705
2	110023683	110024488	0.916667	2.61705
2	110024658	110024968	0.916667	2.61705
2	110025498	110026413	0.916667	2.61705
2	110027007	110029221	0.916667	2.61705
2	110029465	110030383	0.916667	2.61705
2	110030395	110031266	0.916667	2.61705
2	110032037	110032532	0.916667	2.61705
2	110032757	110034692	0.916667	2.61705
2	110035139	110035971	0.833333	2.17302
2	110036041	110036810	0.833333	2.17302
2	110036830	110037405	0.833333	2.17302
2	110037426	110038698	0.833333	2.17302
2	110039537	110043482	0.833333	2.17302
2	110044063	110046464	0.833333	2.17302
2	110047102	110048024	0.833333	2.17302
2	110048255	110050419	0.916667	2.61705
2	110051078	110051621	0.916667	2.61705
2	110052037	110053119	0.916667	2.61705
2	110054508	110055492	0.916667	2.61705
2	110055874	110059664	0.916667	2.61705
2	110060538	110061221	0.916667	2.61705
2	110061589	110063750	0.916667	2.61705
2	110065279	110067133	0.833333	2.17302
2	110067214	110068179	0.833333	2.17302
2	110068271	110070290	0.833333	2.17302
2	110070318	110071658	0.833333	2.17302
2	110071926	110072241	0.833333	2.17302
2	110072494	110073325	0.833333	2.17302
2	110073682	110074332	0.833333	2.17302
2	110074598	110076788	0.833333	2.17302
2	110076863	110078014	0.833333	2.17302
2	110078878	110079404	0.833333	2.17302
2	110079710	110080376	0.833333	2.17302
2	110080777	110082608	0.833333	2.17302
2	110083496	110085424	0.833333	2.17302
2	110085613	110086940	0.833333	2.17302
2	110087075	110103073	0.861111	2.32103
2	110103641	110106336	0.861111	2.32103
2	110107572	110108061	0.861111	2.32103
2	110108259	110111466	0.861111	2.32103
2	110112344	110118670	0.861111	2.32103
2	110121308	110124400	0.861111	2.32103
2	110124452	110128826	0.861111	2.32103
2	110128935	110130978	0.861111	2.32103
2	110131280	110132179	0.861111	2.32103
2	110132664	110134472	0.861111	2.32103
2	110135371	110136159	0.861111	2.32103
2	110136206	110136996	0.861111	2.32103
2	110222549	110247943	0.833333	2.17302
2	110251702	110257182	0.833333	2.17302
2	110258242	110264587	0.833333	2.17302
2	110265187	110267634	0.833333	2.17302
2	110267986	110269952	0.833333	2.17302
2	110269957	110271870	0.833333	2.17302
2	110272367	110273150	0.833333	2.17302
2	110273438	110274098	0.833333	2.17302
2	110274197	110274808	0.833333	2.17302
2	110274840	110282536	0.833333	2.17302
2	110282761	110285648	0.833333	2.17302
2	110285669	110287237	0.833333	2.17302
2	110287478	110288360	0.833333	2.17302
2	110288420	110289955	0.833333	2.17302
2	110290808	110292558	0.833333	2.17302
2	110295727	110297507	0.833333	2.17302
2	110297970	110298696	0.833333	2.17302
2	110299110	110301086	0.833333	2.17302
2	110301864	110302172	0.833333	2.17302
2	110302344	110305105	0.833333	2.17302
2	110305146	110307130	0.833333	2.17302
2	110308670	110312357	0.833333	2.17302
2	110313072	110315434	0.833333	2.17302
2	110316472	110318556	0.833333	2.17302
2	110318573	110319884	0.833333	2.17302
2	110323375	110326672	0.833333	2.17302
2	110328459	110329132	0.833333	2.17302
2	110329370	110334080	0.833333	2.17302
2	110336388	110340386	0.833333	2.17302
2	110341013	110341493	0.833333	2.17302
2	110341798	110342610	0.833333	2.17302
2	110342745	110343685	0.833333	2.17302
2	110343921	110344291	0.833333	2.17302
2	110344293	110366336	0.833333	2.17302
2	110368293	110462491	0.833333	2.17302
2	110470951	110484767	0.805556	2.02501
2	110484889	110486703	0.805556	2.02501
2	110486720	110489759	0.805556	2.02501
2	110489787	110491398	0.805556	2.02501
2	110493310	110497274	0.805556	2.02501
2	110497567	110498827	0.805556	2.02501
2	110499657	110509539	0.805556	2.02501
2	110515514	110521992	0.805556	2.02501
2	110522109	110524120	0.805556	2.02501
2	110529179	110530255	0.805556	2.02501
2	110530291	110531921	0.805556	2.02501
2	110532725	110549275	0.805556	2.02501
2	110553644	110563764	0.805556	2.02501
2	110565834	110575961	0.805556	2.02501
2	110577245	110580538	0.805556	2.02501
2	110581273	110582877	0.805556	2.02501
2	110583819	110585484	0.805556	2.02501
2	110588318	110603437	0.805556	2.02501
2	110603800	110606054	0.805556	2.02501
2	110606617	110609663	0.805556	2.02501
2	110610108	110611078	0.805556	2.02501
2	110612332	110615125	0.805556	2.02501
2	110615483	110619230	0.805556	2.02501
2	113901557	113910100	0.805556	2.02501
2	113916668	113919490	0.805556	2.02501
2	113919867	113920900	0.805556	2.02501
2	113920913	113922269	0.805556	2.02501
2	113922879	113924344	0.805556	2.02501
2	113924469	113925854	0.805556	2.02501
2	113931483	113936273	0.805556	2.02501
2	113936846	113943828	0.805556	2.02501
2	113943882	113944611	0.805556	2.02501
2	113944962	113951198	0.805556	2.02501
2	113952729	113954925	0.805556	2.02501
2	113957110	113960510	0.805556	2.02501
2	113960673	113974161	0.805556	2.02501
2	115793670	115797574	0.861111	2.32103
2	115809527	115818601	0.861111	2.32103
2	115824545	115830961	0.861111	2.32103
2	115832728	115835314	0.861111	2.32103
2	115835801	115868231	0.833333	2.17302
2	117542036	117550527	0.833333	2.17302
2	117553485	117577442	0.833333	2.17302
2	117578306	117582694	0.833333	2.17302
2	117582850	117585488	0.833333	2.17302
2	117585668	117587613	0.833333	2.17302
2	117588351	117588679	0.833333	2.17302
2	117588703	117592337	0.833333	2.17302
2	117592400	117593198	0.833333	2.17302
2	117593407	117596267	0.833333	2.17302
2	117596337	117597271	0.833333	2.17302
2	117597657	117598432	0.833333	2.17302
2	117598495	117599008	0.833333	2.17302
2	117599291	117599776	0.833333	2.17302
2	117599796	117600144	0.833333	2.17302
2	117600214	117600643	0.833333	2.17302
2	117600683	117601023	0.833333	2.17302
2	117601145	117603752	0.833333	2.17302
2	117904857	117907263	0.805556	2.02501
2	117907372	117907617	0.805556	2.02501
2	117907651	117908026	0.805556	2.02501
2	117908032	117908381	0.805556	2.02501
2	117908563	117908748	0.805556	2.02501
2	117908810	117909325	0.805556	2.02501
2	117909334	117910411	0.805556	2.02501
2	117963513	117964869	0.805556	2.02501
2	117964900	117967747	0.805556	2.02501
2	117978501	118004566	0.833333	2.17302
2	118004636	118049715	0.833333	2.17302
2	118050287	118050941	0.833333	2.17302
2	118050965	118052418	0.833333	2.17302
[truncated: 13,483 more rows]

## Sheet: Table S4
Table S4. Significant EP-introgressed window bins in TIBP-E
Chromosomes	Start position	End Position	Proportions	Z-score
1	4380075	4381530	0.736842	2.0275
1	4382020	4382425	0.736842	2.0275
1	4382450	4382698	0.736842	2.0275
1	6641210	6642034	0.763158	2.20216
1	6755429	6757221	0.789474	2.37683
1	6757365	6757862	0.789474	2.37683
1	6758815	6762563	0.789474	2.37683
1	6762679	6763030	0.815789	2.55149
1	6763557	6815105	0.842105	2.72615
1	6824015	6832411	0.815789	2.55149
1	6843747	6920095	0.763158	2.20216
1	7063165	7066809	0.763158	2.20216
1	7067096	7067872	0.789474	2.37683
1	7069980	7071229	0.789474	2.37683
1	7072963	7076853	0.789474	2.37683
1	7077038	7079859	0.763158	2.20216
1	7080073	7083050	0.763158	2.20216
1	7083318	7083602	0.763158	2.20216
1	7083617	7083888	0.789474	2.37683
1	7083931	7085510	0.736842	2.0275
1	7102804	7103908	0.736842	2.0275
1	7104591	7106945	0.736842	2.0275
1	7108446	7109913	0.736842	2.0275
1	7110507	7112102	0.736842	2.0275
1	7246937	7250177	0.736842	2.0275
1	7251025	7252699	0.736842	2.0275
1	7253954	7262932	0.763158	2.20216
1	7295656	7353331	0.763158	2.20216
1	7386701	7389237	0.736842	2.0275
1	7389652	7390964	0.736842	2.0275
1	7397213	7403306	0.736842	2.0275
1	7404004	7404206	0.736842	2.0275
1	7405122	7406423	0.763158	2.20216
1	7406462	7406687	0.736842	2.0275
1	7406778	7414400	0.736842	2.0275
1	7416436	7417655	0.736842	2.0275
1	7500811	7505024	0.736842	2.0275
1	7505116	7515059	0.763158	2.20216
1	7515101	7524362	0.736842	2.0275
1	7524901	7529252	0.815789	2.55149
1	7529915	7535038	0.789474	2.37683
1	7535336	7537579	0.789474	2.37683
1	7537797	7543171	0.789474	2.37683
1	7543603	7547145	0.815789	2.55149
1	7547388	7550914	0.868421	2.90082
1	7551040	7551312	0.842105	2.72615
1	7551389	7560593	0.842105	2.72615
1	7560666	7564865	0.789474	2.37683
1	7565436	7569143	0.815789	2.55149
1	7569261	7570511	0.789474	2.37683
1	8316546	8316762	0.763158	2.20216
1	8316774	8317005	0.789474	2.37683
1	8317079	8317960	0.789474	2.37683
1	8317991	8318223	0.815789	2.55149
1	8318344	8318715	0.815789	2.55149
1	8319039	8319984	0.842105	2.72615
1	8320477	8321856	0.815789	2.55149
1	8322256	8323037	0.815789	2.55149
1	8323148	8324788	0.815789	2.55149
1	8324842	8325578	0.815789	2.55149
1	8325893	8326399	0.842105	2.72615
1	8326453	8326758	0.815789	2.55149
1	8327148	8328085	0.815789	2.55149
1	8328852	8331862	0.815789	2.55149
1	8334205	8343588	0.736842	2.0275
1	8737518	8748438	0.736842	2.0275
1	9445831	9447739	0.736842	2.0275
1	9453637	9456287	0.736842	2.0275
1	9456334	9457511	0.736842	2.0275
1	9597925	9599050	0.763158	2.20216
1	9599137	9600787	0.763158	2.20216
1	9602765	9606534	0.763158	2.20216
1	9606609	9611057	0.736842	2.0275
1	9611809	9613064	0.736842	2.0275
1	11820955	11840149	0.736842	2.0275
1	12009627	12010576	0.736842	2.0275
1	12161463	12161923	0.763158	2.20216
1	12162272	12163965	0.815789	2.55149
1	12164515	12165178	0.815789	2.55149
1	12165222	12165544	0.789474	2.37683
1	12165647	12166126	0.894737	3.07548
1	12166223	12166750	0.921053	3.25015
1	12166794	12168530	0.894737	3.07548
1	12168568	12169295	0.894737	3.07548
1	12169410	12170269	0.921053	3.25015
1	12170321	12170722	0.921053	3.25015
1	12170753	12171361	0.921053	3.25015
1	12171719	12172421	0.921053	3.25015
1	12172437	12172544	0.921053	3.25015
1	12172679	12174131	0.842105	2.72615
1	12174477	12174963	0.815789	2.55149
1	12175248	12175768	0.789474	2.37683
1	12175805	12176042	0.789474	2.37683
1	12176124	12176199	0.763158	2.20216
1	12176230	12176647	0.763158	2.20216
1	12176848	12177500	0.736842	2.0275
1	12178379	12178486	0.789474	2.37683
1	12178497	12179062	0.868421	2.90082
1	12179120	12179825	0.789474	2.37683
1	12180087	12183310	0.763158	2.20216
1	12183325	12184142	0.763158	2.20216
1	12192583	12192954	0.763158	2.20216
1	12193034	12193375	0.763158	2.20216
1	12193421	12194457	0.815789	2.55149
1	12194464	12195446	0.736842	2.0275
1	12220886	12221421	0.763158	2.20216
1	12334262	12349668	0.736842	2.0275
1	13603155	13605169	0.763158	2.20216
1	13605491	13615938	0.763158	2.20216
1	13622926	13629662	0.789474	2.37683
1	25975127	25982885	0.736842	2.0275
1	25983800	25984231	0.763158	2.20216
1	25984260	25984815	0.763158	2.20216
1	26007027	26007410	0.763158	2.20216
1	26008006	26008299	0.736842	2.0275
1	26008848	26009210	0.736842	2.0275
1	26009346	26010080	0.736842	2.0275
1	26010093	26013169	0.736842	2.0275
1	26019923	26020961	0.763158	2.20216
1	26020980	26021933	0.763158	2.20216
1	26022143	26026238	0.736842	2.0275
1	26027392	26029415	0.736842	2.0275
1	26029437	26029737	0.736842	2.0275
1	26030970	26033686	0.763158	2.20216
1	26034554	26035007	0.736842	2.0275
1	26035037	26036189	0.736842	2.0275
1	26036466	26036844	0.736842	2.0275
1	26036955	26037624	0.736842	2.0275
1	26037644	26039284	0.763158	2.20216
1	26041004	26045309	0.763158	2.20216
1	26502337	26503692	0.789474	2.37683
1	26504210	26504868	0.789474	2.37683
1	26504994	26506001	0.763158	2.20216
1	26506426	26509279	0.763158	2.20216
1	26511413	26514878	0.736842	2.0275
1	26514888	26517164	0.763158	2.20216
1	26517670	26520595	0.763158	2.20216
1	26522041	26523846	0.789474	2.37683
1	26524415	26525123	0.736842	2.0275
1	26864326	26865265	0.736842	2.0275
1	26865314	26866406	0.736842	2.0275
1	26866730	26870778	0.736842	2.0275
1	26872132	26873022	0.736842	2.0275
1	26873042	26873385	0.736842	2.0275
1	26873475	26873930	0.736842	2.0275
1	26874015	26874400	0.815789	2.55149
1	26874454	26874728	0.842105	2.72615
1	26874811	26875426	0.868421	2.90082
1	26875458	26876198	0.789474	2.37683
1	26876208	26876863	0.868421	2.90082
1	26876893	26877871	0.842105	2.72615
1	26877873	26878428	0.815789	2.55149
1	26878450	26878769	0.736842	2.0275
1	26878950	26879409	0.736842	2.0275
1	26879418	26879601	0.736842	2.0275
1	26879748	26879900	0.736842	2.0275
1	26880019	26880311	0.763158	2.20216
1	26880329	26882018	0.842105	2.72615
1	26898795	26899155	0.763158	2.20216
1	26899949	26900641	0.763158	2.20216
1	26900800	26901582	0.763158	2.20216
1	26901648	26903891	0.763158	2.20216
1	26903946	26904691	0.763158	2.20216
1	26904701	26905996	0.763158	2.20216
1	26906424	26906926	0.763158	2.20216
1	26907208	26907360	0.789474	2.37683
1	27095011	27095272	0.736842	2.0275
1	27095300	27096171	0.763158	2.20216
1	27210251	27213399	0.736842	2.0275
1	27301717	27306226	0.736842	2.0275
1	27535749	27538631	0.736842	2.0275
1	27543685	27544763	0.763158	2.20216
1	27547763	27548933	0.789474	2.37683
1	27549013	27549369	0.763158	2.20216
1	27549608	27549987	0.763158	2.20216
1	27557848	27557976	0.736842	2.0275
1	27558365	27558495	0.763158	2.20216
1	27558665	27559239	0.763158	2.20216
1	27559466	27560120	0.763158	2.20216
1	27560206	27561527	0.736842	2.0275
1	27566218	27566807	0.736842	2.0275
1	28528814	28531788	0.736842	2.0275
1	28532051	28533403	0.789474	2.37683
1	28533420	28534205	0.789474	2.37683
1	28534261	28534769	0.789474	2.37683
1	28534808	28536727	0.789474	2.37683
1	28537162	28546147	0.789474	2.37683
1	28546297	28547171	0.789474	2.37683
1	28547518	28554145	0.789474	2.37683
1	28554252	28559386	0.789474	2.37683
1	28561000	28569644	0.789474	2.37683
1	28570310	28578565	0.789474	2.37683
1	28587176	28589800	0.736842	2.0275
1	28592243	28597287	0.763158	2.20216
1	28597327	28600584	0.763158	2.20216
1	28600824	28603077	0.763158	2.20216
1	28603499	28606174	0.763158	2.20216
1	28606240	28606630	0.763158	2.20216
1	28606636	28606994	0.789474	2.37683
1	28607100	28607274	0.789474	2.37683
1	28607285	28608043	0.789474	2.37683
1	28608788	28609446	0.815789	2.55149
1	28609590	28610517	0.815789	2.55149
1	28610644	28611258	0.815789	2.55149
1	28611782	28615045	0.815789	2.55149
1	28615673	28617256	0.763158	2.20216
1	28617258	28620302	0.763158	2.20216
1	28620901	28626250	0.763158	2.20216
1	28626302	28629935	0.763158	2.20216
1	28630050	28631603	0.789474	2.37683
1	28631605	28631984	0.789474	2.37683
1	28632207	28633560	0.789474	2.37683
1	28633942	28638532	0.763158	2.20216
1	28638622	28640495	0.789474	2.37683
1	28701082	28711687	0.763158	2.20216
1	28712187	28717380	0.815789	2.55149
1	28718098	28721662	0.763158	2.20216
1	28721936	28728289	0.763158	2.20216
1	28728347	28733005	0.763158	2.20216
1	28733084	28733730	0.789474	2.37683
1	28733856	28739669	0.789474	2.37683
1	28739711	28740960	0.763158	2.20216
1	28741772	28744365	0.763158	2.20216
1	28747021	28749527	0.763158	2.20216
1	28749536	28750501	0.763158	2.20216
1	28750640	28751891	0.842105	2.72615
1	28751898	28753588	0.868421	2.90082
1	28753724	28781434	0.868421	2.90082
1	28783229	28801418	0.894737	3.07548
1	28801523	28810017	0.868421	2.90082
1	28810511	28811709	0.815789	2.55149
1	28811715	28814821	0.789474	2.37683
1	28871199	28877049	0.763158	2.20216
1	28881160	28881866	0.763158	2.20216
1	28882143	28891777	0.736842	2.0275
1	28892187	28897639	0.736842	2.0275
1	28900722	28905797	0.815789	2.55149
1	28905798	28908916	0.868421	2.90082
1	28909077	28910894	0.894737	3.07548
1	28911582	28912896	0.894737	3.07548
1	28918610	28922631	0.842105	2.72615
1	28922946	28923774	0.842105	2.72615
1	28924067	28928434	0.815789	2.55149
1	28928487	28929217	0.815789	2.55149
1	28930669	28935704	0.815789	2.55149
1	28943382	28945508	0.736842	2.0275
1	29105710	29114353	0.736842	2.0275
1	29114910	29115778	0.789474	2.37683
1	29116964	29119275	0.815789	2.55149
1	29119592	29120037	0.815789	2.55149
1	29120236	29121464	0.815789	2.55149
1	29121612	29121808	0.736842	2.0275
1	29121901	29122235	0.763158	2.20216
1	29122236	29122566	0.763158	2.20216
1	29125289	29125726	0.789474	2.37683
1	29125733	29126299	0.789474	2.37683
1	29126521	29127167	0.789474	2.37683
1	29127328	29128539	0.789474	2.37683
1	29128581	29129729	0.789474	2.37683
1	29130079	29131852	0.789474	2.37683
1	29132198	29132834	0.789474	2.37683
1	29132854	29133538	0.815789	2.55149
1	29133643	29134238	0.815789	2.55149
1	29134367	29136193	0.815789	2.55149
1	29136943	29137565	0.815789	2.55149
1	29137583	29139225	0.815789	2.55149
1	29139335	29140325	0.789474	2.37683
1	29140346	29141732	0.763158	2.20216
1	29142374	29144595	0.736842	2.0275
1	29168797	29170173	0.868421	2.90082
1	29170561	29171089	0.868421	2.90082
1	29171107	29171901	0.868421	2.90082
1	29171926	29172281	0.842105	2.72615
1	29172296	29172722	0.763158	2.20216
1	29172964	29173585	0.789474	2.37683
1	29173710	29174815	0.763158	2.20216
1	29191410	29192963	0.763158	2.20216
1	29192971	29193477	0.736842	2.0275
1	29194032	29197609	0.736842	2.0275
1	29199067	29199903	0.736842	2.0275
1	29200014	29200302	0.736842	2.0275
1	29200412	29201469	0.736842	2.0275
1	29201478	29206683	0.736842	2.0275
1	29206711	29208777	0.815789	2.55149
1	29209018	29210601	0.815789	2.55149
1	29210634	29210888	0.815789	2.55149
1	29211330	29214190	0.815789	2.55149
1	29214323	29219170	0.736842	2.0275
1	29220231	29223940	0.736842	2.0275
1	29327434	29327759	0.736842	2.0275
1	29329030	29331769	0.763158	2.20216
1	29331882	29332308	0.815789	2.55149
1	29332394	29333484	0.763158	2.20216
1	29333876	29341765	0.763158	2.20216
1	29342084	29343466	0.763158	2.20216
1	29343472	29344605	0.763158	2.20216
1	29344774	29346413	0.736842	2.0275
1	29700869	29702980	0.736842	2.0275
1	29704879	29707794	0.736842	2.0275
1	29708040	29709272	0.736842	2.0275
1	29851784	29853388	0.736842	2.0275
1	29853406	29853881	0.763158	2.20216
1	29853945	29854508	0.736842	2.0275
1	29859617	29861427	0.736842	2.0275
1	29942928	29945010	0.736842	2.0275
1	29996508	29998711	0.736842	2.0275
1	29998928	29999300	0.763158	2.20216
1	29999318	30000777	0.763158	2.20216
1	30000886	30002472	0.763158	2.20216
1	30002525	30003044	0.763158	2.20216
1	30003145	30005613	0.763158	2.20216
1	30005970	30010814	0.763158	2.20216
1	30010870	30012441	0.736842	2.0275
1	30012478	30013263	0.842105	2.72615
1	30013282	30016067	0.894737	3.07548
1	30016320	30017205	0.894737	3.07548
1	30017322	30018159	0.894737	3.07548
1	30020544	30026421	0.894737	3.07548
1	30026464	30027487	0.868421	2.90082
1	30114492	30117703	0.736842	2.0275
1	30126750	30128448	0.736842	2.0275
1	30129810	30141274	0.868421	2.90082
1	30141968	30145916	0.789474	2.37683
1	30145942	30146986	0.789474	2.37683
1	30147771	30148197	0.789474	2.37683
1	30148240	30149415	0.789474	2.37683
1	30149825	30152781	0.789474	2.37683
1	30153195	30161250	0.842105	2.72615
1	30161361	30161961	0.842105	2.72615
1	30162201	30162634	0.842105	2.72615
1	30162670	30163564	0.842105	2.72615
1	30163733	30164322	0.842105	2.72615
1	30164984	30165725	0.842105	2.72615
1	30165785	30166459	0.842105	2.72615
1	30166918	30167093	0.842105	2.72615
1	30168489	30168924	0.842105	2.72615
1	30169053	30172242	0.842105	2.72615
1	30172495	30177275	0.815789	2.55149
1	30177651	30178240	0.815789	2.55149
1	30178242	30181276	0.736842	2.0275
1	30183245	30183796	0.736842	2.0275
1	30183954	30185169	0.736842	2.0275
1	30185610	30188126	0.736842	2.0275
1	30200058	30201357	0.763158	2.20216
1	30201481	30203101	0.815789	2.55149
1	30203371	30203817	0.894737	3.07548
1	30204110	30204413	0.894737	3.07548
1	30204491	30204713	0.842105	2.72615
1	30204733	30206190	0.842105	2.72615
1	30206571	30206720	0.815789	2.55149
1	30206895	30208170	0.789474	2.37683
1	30208377	30208748	0.763158	2.20216
1	30209371	30211408	0.736842	2.0275
1	30212276	30212873	0.736842	2.0275
1	30212926	30214591	0.736842	2.0275
1	30214685	30218065	0.736842	2.0275
1	30935037	30937851	0.736842	2.0275
1	33189432	33190429	0.736842	2.0275
1	33190497	33191022	0.736842	2.0275
1	33191066	33191519	0.763158	2.20216
1	33191690	33192375	0.736842	2.0275
1	33192408	33192632	0.736842	2.0275
1	33192647	33194214	0.736842	2.0275
1	33194285	33198506	0.736842	2.0275
1	33198681	33201009	0.736842	2.0275
1	33201343	33202573	0.736842	2.0275
1	33203297	33204554	0.736842	2.0275
1	33204709	33207256	0.736842	2.0275
1	33207727	33209683	0.736842	2.0275
1	33209701	33216286	0.763158	2.20216
1	33216296	33218110	0.789474	2.37683
1	33218192	33218259	0.736842	2.0275
1	33218282	33220127	0.736842	2.0275
1	33220543	33225520	0.736842	2.0275
1	33225766	33226506	0.736842	2.0275
1	33230767	33231472	0.736842	2.0275
1	33231502	33231922	0.868421	2.90082
1	33231980	33232317	0.868421	2.90082
1	33232374	33232752	0.868421	2.90082
1	33232822	33233288	0.868421	2.90082
1	33233301	33234785	0.763158	2.20216
1	36507012	36508135	0.736842	2.0275
1	36536097	36540647	0.815789	2.55149
1	36547958	36550775	0.815789	2.55149
1	36551108	36552358	0.815789	2.55149
1	36552446	36555003	0.815789	2.55149
1	36557417	36563002	0.815789	2.55149
1	36563335	36570296	0.842105	2.72615
1	36571485	36573217	0.842105	2.72615
1	36575804	36580259	0.842105	2.72615
1	36580491	36585217	0.842105	2.72615
1	36587060	36601563	0.763158	2.20216
1	36605025	36609798	0.763158	2.20216
1	36609834	36611638	0.789474	2.37683
1	36611817	36612699	0.789474	2.37683
1	36612934	36613767	0.789474	2.37683
1	36613914	36615109	0.789474	2.37683
1	36617212	36620527	0.789474	2.37683
1	36621495	36636699	0.789474	2.37683
1	36644667	36668266	0.789474	2.37683
1	36668698	36679941	0.789474	2.37683
1	36685661	36694212	0.868421	2.90082
1	36696971	36699575	0.868421	2.90082
1	36702141	36702283	0.842105	2.72615
1	36702817	36703185	0.842105	2.72615
1	36703190	36703573	0.842105	2.72615
1	36703654	36703903	0.842105	2.72615
1	36703915	36704414	0.842105	2.72615
1	36704503	36704731	0.842105	2.72615
1	36704770	36704942	0.842105	2.72615
1	36704965	36705513	0.842105	2.72615
1	36705665	36706440	0.842105	2.72615
1	36706521	36707517	0.842105	2.72615
1	36707536	36711585	0.842105	2.72615
1	36711970	36714577	0.842105	2.72615
1	36715696	36719533	0.842105	2.72615
1	36720138	36722840	0.842105	2.72615
1	36722968	36723511	0.842105	2.72615
1	36723592	36724019	0.842105	2.72615
1	36724099	36724801	0.842105	2.72615
1	36727183	36728410	0.842105	2.72615
1	36728433	36729837	0.842105	2.72615
1	36729873	36730496	0.842105	2.72615
1	36730590	36734827	0.868421	2.90082
1	36735109	36745288	0.894737	3.07548
1	36745305	36750417	0.894737	3.07548
1	36755617	36769744	0.868421	2.90082
1	36770124	36771105	0.868421	2.90082
1	36771181	36771574	0.868421	2.90082
1	36771714	36774301	0.868421	2.90082
1	36779947	36791923	0.789474	2.37683
1	36792818	36798615	0.789474	2.37683
1	36811559	36814787	0.763158	2.20216
1	36819512	36834273	0.736842	2.0275
1	36834682	36839913	0.736842	2.0275
1	36839923	36840912	0.736842	2.0275
1	36841313	36842197	0.736842	2.0275
1	38764381	38766768	0.815789	2.55149
1	38767134	38781921	0.815789	2.55149
1	38783205	38787755	0.894737	3.07548
1	38788587	38789665	0.894737	3.07548
1	38790256	38793754	0.894737	3.07548
1	38793766	38794965	0.894737	3.07548
1	38795053	38795713	0.842105	2.72615
1	38796069	38796599	0.842105	2.72615
1	38796665	38797710	0.815789	2.55149
1	38798144	38808362	0.789474	2.37683
1	38814327	38820902	0.789474	2.37683
1	38821008	38861018	0.736842	2.0275
1	39505767	39508468	0.789474	2.37683
1	39508508	39508805	0.763158	2.20216
1	39508920	39510623	0.763158	2.20216
1	39898639	39903803	0.789474	2.37683
1	39908453	39909126	0.736842	2.0275
1	39991994	40049096	0.894737	3.07548
1	40077648	40077983	0.842105	2.72615
1	40083095	40086643	0.868421	2.90082
1	40087538	40088564	0.868421	2.90082
1	40089044	40092691	0.868421	2.90082
1	40092981	40097672	0.868421	2.90082
1	40121961	40128845	0.868421	2.90082
1	40136909	40181700	0.868421	2.90082
1	40182271	40186561	0.868421	2.90082
1	40188377	40233281	0.868421	2.90082
1	40241602	40249323	0.868421	2.90082
1	40249374	40256708	0.868421	2.90082
1	40257756	40259896	0.842105	2.72615
1	40260052	40423807	0.842105	2.72615
1	40463492	40467034	0.736842	2.0275
1	40469767	40472180	0.736842	2.0275
1	40472184	40472810	0.736842	2.0275
1	40474406	40476128	0.736842	2.0275
1	40476628	40478317	0.736842	2.0275
1	40479466	40480481	0.736842	2.0275
1	40480651	40483010	0.736842	2.0275
1	40558455	40569633	0.763158	2.20216
1	40603060	40606122	0.736842	2.0275
1	42389226	42392733	0.736842	2.0275
1	42392813	42393819	0.736842	2.0275
1	42393820	42395771	0.736842	2.0275
1	42399765	42409333	0.736842	2.0275
1	42411499	42417321	0.763158	2.20216
1	42417691	42418700	0.763158	2.20216
1	42418727	42420467	0.789474	2.37683
1	42420572	42423175	0.789474	2.37683
1	42423199	42428470	0.815789	2.55149
1	42428513	42429463	0.763158	2.20216
1	42429603	42429960	0.763158	2.20216
1	42429971	42430377	0.763158	2.20216
1	43082177	43089387	0.736842	2.0275
1	43186683	43187659	0.736842	2.0275
1	43187717	43190880	0.789474	2.37683
1	43191301	43195014	0.815789	2.55149
1	43195035	43199336	0.815789	2.55149
1	43199657	43204953	0.789474	2.37683
1	43206757	43211760	0.789474	2.37683
1	43212334	43220234	0.789474	2.37683
1	43223143	43229134	0.789474	2.37683
1	43229261	43231326	0.789474	2.37683
1	43231738	43232244	0.763158	2.20216
1	43232535	43234939	0.763158	2.20216
1	43634677	43635076	0.736842	2.0275
1	43635135	43636638	0.763158	2.20216
1	43637051	43637568	0.736842	2.0275
1	43637934	43641046	0.736842	2.0275
1	43641168	43643402	0.815789	2.55149
1	43643432	43643860	0.815789	2.55149
1	43644158	43645241	0.842105	2.72615
1	43645527	43648435	0.842105	2.72615
1	43648499	43652795	0.789474	2.37683
1	43652919	43660012	0.842105	2.72615
1	43670526	43677333	0.736842	2.0275
1	43687311	43687777	0.736842	2.0275
1	43687795	43688414	0.789474	2.37683
1	43688699	43689801	0.842105	2.72615
1	43689822	43690084	0.763158	2.20216
1	43690125	43691794	0.789474	2.37683
1	43691893	43693280	0.815789	2.55149
1	43693872	43694654	0.815789	2.55149
1	43695627	43697064	0.842105	2.72615
1	43697207	43700014	0.815789	2.55149
1	43700541	43701507	0.815789	2.55149
1	43702026	43706495	0.815789	2.55149
1	43706515	43707085	0.815789	2.55149
1	43707402	43708994	0.815789	2.55149
1	43711256	43712142	0.763158	2.20216
1	43712206	43713536	0.763158	2.20216
1	43713569	43714220	0.763158	2.20216
1	43714228	43714609	0.763158	2.20216
1	43714722	43715262	0.763158	2.20216
1	43715481	43716833	0.736842	2.0275
1	43716921	43717269	0.736842	2.0275
1	43717279	43717820	0.736842	2.0275
1	43718049	43719526	0.736842	2.0275
1	43719627	43720681	0.736842	2.0275
1	43720872	43721840	0.736842	2.0275
1	43721894	43722462	0.736842	2.0275
1	43722516	43723864	0.736842	2.0275
1	43725919	43726705	0.763158	2.20216
1	43727010	43729079	0.736842	2.0275
1	43729237	43730208	0.736842	2.0275
1	43730878	43741446	0.736842	2.0275
1	44168587	44187542	0.789474	2.37683
1	44188301	44194763	0.789474	2.37683
1	44196932	44201586	0.736842	2.0275
1	44404768	44409460	0.736842	2.0275
1	44820952	44839233	0.736842	2.0275
1	44840114	44848842	0.736842	2.0275
1	44849077	44868194	0.736842	2.0275
1	48187876	48191872	0.736842	2.0275
1	48191899	48194365	0.763158	2.20216
1	48332631	48337410	0.736842	2.0275
1	48341135	48342565	0.736842	2.0275
1	48342599	48344764	0.736842	2.0275
1	48344851	48346870	0.789474	2.37683
1	48347217	48348304	0.815789	2.55149
1	48348432	48349072	0.789474	2.37683
1	48350113	48351713	0.789474	2.37683
1	48351926	48352916	0.789474	2.37683
1	48353215	48354298	0.789474	2.37683
1	48354567	48354812	0.789474	2.37683
1	48354950	48355141	0.789474	2.37683
1	48355448	48357397	0.789474	2.37683
1	48357993	48358448	0.789474	2.37683
1	48358480	48360429	0.789474	2.37683
1	48360741	48360981	0.763158	2.20216
1	48361128	48361310	0.763158	2.20216
1	48361423	48364006	0.763158	2.20216
1	53337387	53338762	0.789474	2.37683
1	53339010	53339488	0.789474	2.37683
1	53339737	53340036	0.789474	2.37683
1	53355888	53358555	0.763158	2.20216
1	53359760	53363602	0.763158	2.20216
1	53363681	53363829	0.763158	2.20216
1	53364549	53368349	0.763158	2.20216
1	53368441	53369725	0.763158	2.20216
1	53369804	53371902	0.763158	2.20216
1	53375052	53377482	0.763158	2.20216
1	53377523	53378983	0.763158	2.20216
1	53379109	53379821	0.763158	2.20216
1	53379838	53382101	0.763158	2.20216
1	53382424	53383769	0.763158	2.20216
1	53384362	53387064	0.763158	2.20216
1	53387111	53388717	0.763158	2.20216
1	58938171	58938948	0.736842	2.0275
1	58939111	58943511	0.736842	2.0275
1	58943600	58946782	0.736842	2.0275
1	58946926	58948950	0.736842	2.0275
1	58950380	58951634	0.736842	2.0275
1	58952226	58952857	0.736842	2.0275
1	58991321	58991593	0.736842	2.0275
1	58991690	58994443	0.736842	2.0275
1	64692217	64697374	0.736842	2.0275
1	64697392	64702131	0.736842	2.0275
1	68576383	68587197	0.736842	2.0275
1	68589781	68625244	0.789474	2.37683
1	68625296	68629674	0.789474	2.37683
1	68646443	68671628	0.815789	2.55149
1	68676743	68689075	0.815789	2.55149
1	68689349	68689845	0.815789	2.55149
1	68689876	68691107	0.815789	2.55149
1	68691453	68696866	0.815789	2.55149
1	68696928	68701388	0.815789	2.55149
1	68701470	68701788	0.815789	2.55149
1	68701797	68704002	0.815789	2.55149
1	68704420	68704869	0.789474	2.37683
1	68704960	68709838	0.789474	2.37683
1	68714155	68723894	0.763158	2.20216
1	68731169	68732741	0.763158	2.20216
1	68734680	68735169	0.736842	2.0275
1	68735262	68737021	0.736842	2.0275
1	68737116	68738034	0.736842	2.0275
1	68738358	68738632	0.736842	2.0275
1	68739085	68739819	0.736842	2.0275
1	68740113	68741148	0.736842	2.0275
1	68746888	68753827	0.736842	2.0275
1	68758471	68759549	0.736842	2.0275
1	68759612	68760056	0.736842	2.0275
1	68760298	68761392	0.736842	2.0275
1	68763507	68775587	0.736842	2.0275
1	68779908	68907461	0.763158	2.20216
1	69031704	69188914	0.736842	2.0275
1	69188997	69241795	0.736842	2.0275
1	69242232	69261995	0.736842	2.0275
1	69262330	69272179	0.736842	2.0275
1	69274587	69281682	0.736842	2.0275
1	72930438	72930799	0.736842	2.0275
1	72931379	72932076	0.736842	2.0275
1	72932492	72935930	0.736842	2.0275
1	72935985	72936823	0.763158	2.20216
1	72936841	72939098	0.763158	2.20216
1	72940303	72972269	0.763158	2.20216
1	72980350	73041552	0.789474	2.37683
1	73042616	73060175	0.763158	2.20216
1	73964911	73970608	0.736842	2.0275
1	73970613	73971334	0.763158	2.20216
1	73971341	73973269	0.763158	2.20216
1	73973606	73977817	0.763158	2.20216
1	73978095	73978324	0.763158	2.20216
1	73978388	73978709	0.763158	2.20216
1	73978984	73979427	0.763158	2.20216
1	74108264	74109713	0.736842	2.0275
1	74109816	74110507	0.736842	2.0275
1	74110650	74111653	0.736842	2.0275
1	74111685	74112539	0.736842	2.0275
1	74112557	74113657	0.763158	2.20216
1	74113710	74115448	0.763158	2.20216
1	74115831	74125788	0.763158	2.20216
1	75573935	75578809	0.763158	2.20216
1	75580518	75581998	0.736842	2.0275
1	75592056	75657559	0.789474	2.37683
1	75658486	75662194	0.763158	2.20216
1	76224377	76238018	0.736842	2.0275
1	76238653	76248955	0.736842	2.0275
1	76249202	76252116	0.736842	2.0275
1	76252255	76252457	0.736842	2.0275
1	76252650	76253727	0.736842	2.0275
1	76254132	76255177	0.736842	2.0275
1	76255192	76260878	0.736842	2.0275
1	76261116	76262537	0.736842	2.0275
1	76262545	76277969	0.736842	2.0275
1	76280819	76283962	0.736842	2.0275
1	76292925	76293722	0.736842	2.0275
1	76294603	76298825	0.736842	2.0275
1	76299517	76308406	0.763158	2.20216
1	76308479	76324547	0.763158	2.20216
1	76324694	76330032	0.763158	2.20216
1	76330296	76331556	0.736842	2.0275
1	78697628	78718283	0.789474	2.37683
1	78718363	78720671	0.789474	2.37683
1	78730811	78738098	0.789474	2.37683
1	78738450	78739808	0.763158	2.20216
1	78740175	78747823	0.736842	2.0275
1	81768281	81776758	0.736842	2.0275
1	81783391	81850276	0.736842	2.0275
1	81851327	81854429	0.736842	2.0275
1	81854861	81856702	0.736842	2.0275
1	82507848	82508574	0.763158	2.20216
1	82508590	82509006	0.763158	2.20216
1	82512110	82515037	0.763158	2.20216
1	82516087	82517520	0.763158	2.20216
1	82517903	82519169	0.763158	2.20216
1	82519327	82520112	0.736842	2.0275
1	82520933	82522157	0.763158	2.20216
1	82523186	82524454	0.763158	2.20216
1	82525533	82526931	0.789474	2.37683
1	82526974	82528182	0.763158	2.20216
1	82528311	82528953	0.763158	2.20216
1	82529056	82529874	0.763158	2.20216
1	82529922	82530575	0.763158	2.20216
1	82531551	82533073	0.763158	2.20216
1	82533773	82540795	0.763158	2.20216
1	82544445	82550952	0.736842	2.0275
1	82553399	82559901	0.763158	2.20216
1	82560546	82566137	0.763158	2.20216
1	82567213	82569509	0.763158	2.20216
1	82569658	82572400	0.763158	2.20216
1	82572808	82574330	0.789474	2.37683
1	82574346	82577122	0.789474	2.37683
1	82577266	82579669	0.789474	2.37683
1	82579698	82584229	0.815789	2.55149
1	82584377	82584656	0.789474	2.37683
1	82584835	82585506	0.789474	2.37683
1	82585557	82585881	0.789474	2.37683
1	82586092	82587074	0.789474	2.37683
1	82587570	82588796	0.789474	2.37683
1	82588847	82590379	0.789474	2.37683
1	82590639	82590801	0.815789	2.55149
1	82590824	82591225	0.789474	2.37683
1	82591263	82591703	0.789474	2.37683
1	82591746	82592431	0.815789	2.55149
1	82592735	82596068	0.815789	2.55149
1	82596078	82596658	0.815789	2.55149
1	82597568	82598796	0.815789	2.55149
1	82599144	82599792	0.815789	2.55149
1	82599981	82600830	0.815789	2.55149
1	82601341	82602236	0.815789	2.55149
1	82603338	82604828	0.815789	2.55149
1	82604969	82605549	0.815789	2.55149
1	82605724	82606563	0.815789	2.55149
1	82606878	82610556	0.815789	2.55149
1	82610687	82612925	0.815789	2.55149
1	82612974	82627346	0.815789	2.55149
1	82629532	82633855	0.815789	2.55149
1	82634896	82653886	0.763158	2.20216
1	82654822	82660898	0.763158	2.20216
1	82662145	82662937	0.763158	2.20216
1	82663070	82663506	0.763158	2.20216
1	82663855	82665670	0.736842	2.0275
1	82665685	82667822	0.736842	2.0275
1	82908956	82911397	0.736842	2.0275
1	82913095	82920043	0.763158	2.20216
1	82920133	82928903	0.789474	2.37683
1	82932760	82933963	0.763158	2.20216
1	82935038	82937685	0.763158	2.20216
1	82939473	82942274	0.763158	2.20216
1	82944514	82946435	0.763158	2.20216
1	82946619	82948146	0.763158	2.20216
1	82948260	82948570	0.763158	2.20216
1	82948877	82949284	0.763158	2.20216
1	82949625	82950355	0.763158	2.20216
1	82950955	82953344	0.763158	2.20216
1	82954039	82955999	0.789474	2.37683
1	82956036	82957163	0.815789	2.55149
1	82957334	82958547	0.789474	2.37683
1	82958638	82959123	0.763158	2.20216
1	82959339	82960703	0.763158	2.20216
1	82970284	82972353	0.763158	2.20216
1	82978350	82978965	0.736842	2.0275
1	82991797	82992193	0.736842	2.0275
1	82992206	82993957	0.736842	2.0275
1	84208372	84224048	0.736842	2.0275
1	89197766	89204774	0.763158	2.20216
1	95611743	95612427	0.763158	2.20216
1	95612437	95613729	0.736842	2.0275
1	95613749	95614731	0.736842	2.0275
1	95614795	95614991	0.736842	2.0275
1	95615028	95615753	0.736842	2.0275
1	95615838	95616126	0.763158	2.20216
1	98370143	98383805	0.763158	2.20216
1	98386752	98395098	0.763158	2.20216
1	98396962	98415100	0.763158	2.20216
1	98417181	98460654	0.763158	2.20216
1	98460981	98467021	0.763158	2.20216
1	98472234	98473199	0.763158	2.20216
1	98473315	98474777	0.789474	2.37683
1	98475676	98505190	0.789474	2.37683
1	98520175	98549539	0.842105	2.72615
1	98557829	98572702	0.842105	2.72615
1	98572715	98573168	0.789474	2.37683
1	98573931	98576353	0.789474	2.37683
1	98577885	98580348	0.736842	2.0275
1	98581128	98593577	0.736842	2.0275
1	98594612	98595815	0.736842	2.0275
1	98595922	98601566	0.815789	2.55149
1	98601772	98605775	0.815789	2.55149
1	98606110	98618116	0.815789	2.55149
1	98618370	98618739	0.815789	2.55149
1	98619897	98631619	0.842105	2.72615
1	98645677	98651450	0.842105	2.72615
1	98661449	98705822	0.815789	2.55149
1	98715400	98738329	0.789474	2.37683
1	98738374	98738876	0.789474	2.37683
1	98739869	98744803	0.789474	2.37683
1	98770537	98994138	0.842105	2.72615
1	99020116	99031092	0.868421	2.90082
1	99032682	99035543	0.868421	2.90082
1	99036010	99036128	0.868421	2.90082
1	99036447	99037425	0.868421	2.90082
1	99037489	99038830	0.868421	2.90082
1	99039612	99040396	0.868421	2.90082
1	99040443	99041829	0.868421	2.90082
1	99041888	99042188	0.868421	2.90082
1	99042452	99042761	0.868421	2.90082
1	99042866	99045067	0.868421	2.90082
1	99045251	99047802	0.868421	2.90082
1	99048006	99050977	0.868421	2.90082
1	99051118	99055440	0.868421	2.90082
1	99055464	99061547	0.868421	2.90082
1	99061686	99063488	0.868421	2.90082
1	99063559	99064496	0.842105	2.72615
1	99064975	99065494	0.842105	2.72615
1	99066469	99066803	0.842105	2.72615
1	99066820	99066980	0.842105	2.72615
1	99067013	99071876	0.842105	2.72615
1	99072150	99078740	0.842105	2.72615
1	99084621	99088073	0.842105	2.72615
1	99089627	99089839	0.789474	2.37683
1	99089894	99094717	0.789474	2.37683
1	99094855	99095213	0.789474	2.37683
1	99095248	99098049	0.815789	2.55149
1	99099237	99100630	0.815789	2.55149
1	99100806	99101758	0.763158	2.20216
1	99102167	99104348	0.736842	2.0275
1	99104430	99104512	0.736842	2.0275
1	99104519	99104989	0.736842	2.0275
1	99105083	99110430	0.736842	2.0275
1	99110542	99120022	0.763158	2.20216
1	99120789	99121231	0.763158	2.20216
1	99121921	99122202	0.763158	2.20216
1	99122274	99124401	0.763158	2.20216
1	99125437	99127270	0.763158	2.20216
1	99127691	99130142	0.736842	2.0275
1	99130991	99134560	0.736842	2.0275
1	99135717	99138626	0.736842	2.0275
1	99138700	99139595	0.736842	2.0275
1	118728418	118732218	0.736842	2.0275
1	118733194	118737930	0.736842	2.0275
1	118738996	118742683	0.763158	2.20216
1	118742784	118747219	0.763158	2.20216
1	118747781	118753153	0.763158	2.20216
1	118756016	118758191	0.763158	2.20216
1	127390392	127501603	0.736842	2.0275
1	151159310	151174585	0.736842	2.0275
1	151176773	151178497	0.736842	2.0275
1	151181201	151226302	0.736842	2.0275
1	151239154	151239787	0.736842	2.0275
1	151239973	151241913	0.736842	2.0275
1	151242041	151248419	0.736842	2.0275
1	151248544	151257494	0.736842	2.0275
1	151257626	151260413	0.736842	2.0275
1	151260521	151261237	0.736842	2.0275
1	151261265	151264504	0.736842	2.0275
1	151264737	151267053	0.736842	2.0275
1	162319710	162320104	0.736842	2.0275
1	162320152	162325638	0.736842	2.0275
1	175710762	175730609	0.736842	2.0275
1	175824615	175826588	0.763158	2.20216
1	175826807	175848835	0.789474	2.37683
1	175850237	175864094	0.789474	2.37683
1	175864594	175866537	0.789474	2.37683
1	175866565	175868380	0.789474	2.37683
1	175869321	175871078	0.789474	2.37683
1	175871404	175956583	0.789474	2.37683
1	175956962	175959470	0.763158	2.20216
1	175960516	175962193	0.736842	2.0275
1	175962463	175966690	0.736842	2.0275
1	175966994	175970177	0.736842	2.0275
1	175971924	175974494	0.736842	2.0275
1	175974649	175981452	0.736842	2.0275
1	175983544	175995214	0.736842	2.0275
1	175995594	176007400	0.736842	2.0275
1	185747843	185748928	0.763158	2.20216
1	185748992	185750321	0.736842	2.0275
1	185753177	185754694	0.736842	2.0275
1	185756581	185758992	0.736842	2.0275
1	185759072	185759801	0.763158	2.20216
1	185761427	185763324	0.763158	2.20216
1	185763588	185764292	0.763158	2.20216
1	185765189	185765740	0.763158	2.20216
1	185765822	185766389	0.763158	2.20216
1	185766508	185767605	0.763158	2.20216
1	185767832	185768141	0.763158	2.20216
1	185768178	185768372	0.736842	2.0275
1	185768856	185769075	0.736842	2.0275
1	185776708	185777062	0.736842	2.0275
1	193225239	193232075	0.736842	2.0275
1	199967161	199969874	0.736842	2.0275
1	199970000	199976022	0.736842	2.0275
1	223880688	223887903	0.736842	2.0275
1	226656114	226681766	0.736842	2.0275
1	226683443	226686806	0.736842	2.0275
1	227192352	227197163	0.736842	2.0275
1	227197342	227210662	0.736842	2.0275
1	227211413	227218725	0.736842	2.0275
1	227218768	227224333	0.736842	2.0275
1	227227142	227244387	0.763158	2.20216
1	227245026	227257220	0.763158	2.20216
1	227258180	227286817	0.763158	2.20216
1	227287401	227294995	0.763158	2.20216
1	227304154	227315010	0.763158	2.20216
1	227320523	227375323	0.763158	2.20216
1	227400265	227441227	0.736842	2.0275
1	229694499	229695326	0.736842	2.0275
1	229695377	229698174	0.736842	2.0275
1	229700156	229704596	0.736842	2.0275
1	229707395	229711033	0.736842	2.0275
1	229711465	229712136	0.736842	2.0275
1	229712262	229713131	0.736842	2.0275
1	229715540	229718026	0.763158	2.20216
1	229718249	229719524	0.763158	2.20216
1	229719617	229720987	0.763158	2.20216
1	229721122	229722417	0.763158	2.20216
1	229722551	229724937	0.789474	2.37683
1	229725264	229727527	0.789474	2.37683
1	229727564	229728325	0.736842	2.0275
1	230024186	230036002	0.736842	2.0275
1	230037028	230041995	0.842105	2.72615
1	230043376	230043788	0.789474	2.37683
1	230043870	230044405	0.789474	2.37683
1	230044790	230045282	0.789474	2.37683
1	230045854	230046956	0.789474	2.37683
1	230046977	230047994	0.789474	2.37683
1	230048173	230049366	0.789474	2.37683
1	230049562	230050082	0.763158	2.20216
1	230050887	230054864	0.815789	2.55149
1	230060707	230082355	0.842105	2.72615
1	230083361	230098645	0.815789	2.55149
1	230099186	230108632	0.815789	2.55149
1	230109497	230118661	0.815789	2.55149
1	230120250	230132977	0.815789	2.55149
1	230135741	230153849	0.815789	2.55149
1	230162584	230194741	0.815789	2.55149
1	230195470	230219326	0.815789	2.55149
1	230223176	230252810	0.868421	2.90082
1	230254408	230256817	0.868421	2.90082
1	230256993	230261414	0.842105	2.72615
1	230262126	230262674	0.842105	2.72615
1	230262920	230264607	0.842105	2.72615
1	230264852	230268011	0.842105	2.72615
1	230268147	230270660	0.842105	2.72615
1	230270680	230271747	0.842105	2.72615
1	230272369	230273535	0.842105	2.72615
1	230275294	230276288	0.842105	2.72615
1	230276629	230281119	0.842105	2.72615
1	230284211	230292115	0.842105	2.72615
1	230293604	230302752	0.842105	2.72615
1	230315068	230315740	0.842105	2.72615
1	230315836	230316454	0.842105	2.72615
1	230316477	230316795	0.842105	2.72615
1	230316844	230317747	0.842105	2.72615
1	230322549	230324107	0.815789	2.55149
1	230324328	230330725	0.815789	2.55149
1	230331204	230337287	0.815789	2.55149
1	230347607	230356050	0.815789	2.55149
1	230356468	230370548	0.815789	2.55149
1	230374982	230384592	0.842105	2.72615
1	230384651	230386089	0.842105	2.72615
1	230388079	230402995	0.842105	2.72615
1	230404682	230431900	0.842105	2.72615
1	230433182	230439909	0.842105	2.72615
1	230442946	230449537	0.842105	2.72615
1	230449963	230461444	0.842105	2.72615
1	230461494	230468480	0.815789	2.55149
1	230468481	230470315	0.842105	2.72615
1	230470667	230471247	0.842105	2.72615
1	230471676	230474108	0.842105	2.72615
1	230474285	230474725	0.842105	2.72615
1	230475049	230476244	0.842105	2.72615
1	230476345	230479431	0.842105	2.72615
1	230479786	230486761	0.842105	2.72615
1	230486776	230488383	0.789474	2.37683
1	230489428	230490104	0.789474	2.37683
1	230490517	230492505	0.789474	2.37683
1	230492814	230493451	0.789474	2.37683
1	230493713	230495592	0.815789	2.55149
1	230497433	230505806	0.763158	2.20216
1	230506463	230507281	0.763158	2.20216
1	230507493	230519100	0.789474	2.37683
1	230520173	230524976	0.789474	2.37683
1	230525612	230526543	0.815789	2.55149
1	230526869	230527306	0.815789	2.55149
1	230527338	230527842	0.815789	2.55149
1	230528259	230529246	0.815789	2.55149
1	230529679	230530285	0.815789	2.55149
1	230530680	230542246	0.842105	2.72615
1	230553323	230561471	0.842105	2.72615
1	230562072	230569012	0.842105	2.72615
1	230570425	230573131	0.789474	2.37683
1	230573294	230573723	0.789474	2.37683
1	230573742	230574787	0.789474	2.37683
1	230574993	230575652	0.789474	2.37683
1	230575684	230576420	0.736842	2.0275
1	230576543	230577043	0.736842	2.0275
1	230577269	230577590	0.736842	2.0275
1	230577925	230578458	0.736842	2.0275
1	244716068	244716893	0.736842	2.0275
1	244717542	244719206	0.736842	2.0275
1	244719530	244719928	0.736842	2.0275
1	244720254	244720929	0.736842	2.0275
1	244720965	244721497	0.736842	2.0275
1	249630545	249648628	0.815789	2.55149
1	249659461	249703392	0.763158	2.20216
1	249771621	249780419	0.815789	2.55149
1	249780698	249789737	0.815789	2.55149
1	249790209	249792016	0.815789	2.55149
1	249792355	249801481	0.842105	2.72615
1	249805388	249805689	0.842105	2.72615
1	249805850	249809654	0.842105	2.72615
1	249810117	249819971	0.815789	2.55149
1	249825469	249832658	0.815789	2.55149
1	249846197	249846454	0.736842	2.0275
1	249846473	249846922	0.736842	2.0275
1	249846934	249847618	0.736842	2.0275
1	253372230	253372660	0.789474	2.37683
1	253373080	253375097	0.763158	2.20216
1	253375878	253378644	0.736842	2.0275
1	253378649	253380190	0.763158	2.20216
1	253380348	253380827	0.763158	2.20216
1	253380854	253381151	0.736842	2.0275
1	253382660	253383643	0.736842	2.0275
1	253383992	253385536	0.763158	2.20216
1	253385884	253386400	0.815789	2.55149
1	253386782	253387359	0.815789	2.55149
1	253387373	253387848	0.815789	2.55149
1	253387938	253389508	0.789474	2.37683
1	253389789	253391105	0.789474	2.37683
1	253391248	253391807	0.763158	2.20216
1	253392118	253392396	0.763158	2.20216
1	254789691	254797382	0.736842	2.0275
1	254797649	254817255	0.736842	2.0275
1	256620255	256622506	0.736842	2.0275
1	256622537	256622737	0.789474	2.37683
1	256622960	256627606	0.789474	2.37683
1	256627664	256628808	0.789474	2.37683
1	256628828	256631115	0.763158	2.20216
1	256631137	256631632	0.789474	2.37683
1	256631686	256633618	0.789474	2.37683
1	256634010	256635450	0.789474	2.37683
1	256635493	256636234	0.789474	2.37683
1	256808858	256809328	0.736842	2.0275
1	256810098	256850387	0.736842	2.0275
1	256884720	256886697	0.736842	2.0275
1	256886984	256889534	0.763158	2.20216
1	256889603	256890420	0.763158	2.20216
1	256892265	256904575	0.763158	2.20216
1	256904708	256905222	0.736842	2.0275
1	256905240	256905540	0.763158	2.20216
1	256905897	256906660	0.763158	2.20216
1	256907287	256913458	0.763158	2.20216
1	257411357	257412201	0.736842	2.0275
1	257412215	257412417	0.763158	2.20216
1	257412459	257413081	0.789474	2.37683
1	257413225	257413466	0.789474	2.37683
1	257413516	257414317	0.789474	2.37683
1	257414354	257415507	0.789474	2.37683
1	257415663	257416847	0.789474	2.37683
1	260922708	260923574	0.763158	2.20216
1	260924087	260924604	0.763158	2.20216
1	260924611	260925170	0.736842	2.0275
1	260925290	260932391	0.736842	2.0275
1	260977187	260999347	0.789474	2.37683
1	260999378	260999577	0.763158	2.20216
1	260999751	261001535	0.736842	2.0275
1	261001745	261004804	0.815789	2.55149
1	261005064	261009494	0.815789	2.55149
1	261010948	261013029	0.815789	2.55149
1	261014046	261015895	0.815789	2.55149
1	261015910	261018715	0.842105	2.72615
1	261019410	261021322	0.789474	2.37683
1	261021862	261022817	0.789474	2.37683
1	261022821	261023195	0.789474	2.37683
1	261023452	261023811	0.789474	2.37683
1	261023819	261024843	0.789474	2.37683
1	261024866	261027182	0.789474	2.37683
1	261027475	261028933	0.789474	2.37683
1	267581839	267586775	0.736842	2.0275
1	267972153	267976082	0.815789	2.55149
1	267976123	267994376	0.815789	2.55149
1	267995178	268019683	0.921053	3.25015
1	268021846	268022526	0.868421	2.90082
1	268024828	268028100	0.868421	2.90082
1	268031951	268038431	0.894737	3.07548
1	268038605	268045323	0.842105	2.72615
1	268045907	268047488	0.842105	2.72615
1	268053470	268058194	0.815789	2.55149
1	268059323	268067853	0.815789	2.55149
1	268071377	268072944	0.763158	2.20216
1	268598575	268606886	0.736842	2.0275
1	268660034	268660482	0.763158	2.20216
1	268660625	268661814	0.789474	2.37683
1	268662544	268662924	0.736842	2.0275
1	268663491	268664273	0.763158	2.20216
1	268664296	268665300	0.842105	2.72615
1	268665727	268666780	0.815789	2.55149
1	268666832	268667241	0.789474	2.37683
1	268667352	268667717	0.789474	2.37683
1	268668124	268669408	0.789474	2.37683
1	268671457	268678408	0.815789	2.55149
1	268679994	268683887	0.842105	2.72615
1	268685563	268698323	0.842105	2.72615
1	268698530	268724394	0.842105	2.72615
1	268725443	268731969	0.842105	2.72615
1	268741783	268749913	0.789474	2.37683
1	268751480	268755369	0.789474	2.37683
1	268760852	268768293	0.868421	2.90082
1	268768299	268780156	0.868421	2.90082
1	268780453	268781759	0.868421	2.90082
1	268781863	268808735	0.868421	2.90082
1	268812369	268820334	0.842105	2.72615
1	268821081	268823853	0.842105	2.72615
1	268827720	268834723	0.789474	2.37683
1	268866599	268880464	0.736842	2.0275
1	269067632	269075499	0.736842	2.0275
1	269077144	269088548	0.763158	2.20216
1	269088954	269093168	0.736842	2.0275
1	269093549	269096238	0.736842	2.0275
1	269096244	269101546	0.736842	2.0275
1	269101917	269104303	0.736842	2.0275
1	269106673	269107842	0.736842	2.0275
1	269110772	269119128	0.736842	2.0275
1	269838398	269841267	0.763158	2.20216
1	269843131	269848520	0.763158	2.20216
1	269848547	269849399	0.763158	2.20216
1	269849785	269850563	0.763158	2.20216
1	269850578	269851110	0.736842	2.0275
1	269851170	269857525	0.789474	2.37683
1	269857600	269865417	0.763158	2.20216
1	269865424	269867814	0.763158	2.20216
1	269867847	269870546	0.868421	2.90082
1	269870555	269871556	0.894737	3.07548
1	269873934	269876803	0.921053	3.25015
1	269877061	269880460	0.921053	3.25015
1	269883820	269887032	0.921053	3.25015
1	269887384	269892241	0.947368	3.42481
1	269892287	269896176	0.947368	3.42481
1	269896498	269902882	0.947368	3.42481
1	269905310	269908282	0.947368	3.42481
1	269913352	269937554	0.947368	3.42481
1	269937695	269938848	0.921053	3.25015
1	269944233	269952947	0.842105	2.72615
1	269953735	269954718	0.763158	2.20216
1	269957315	269960982	0.763158	2.20216
1	270067406	270072140	0.736842	2.0275
1	270072556	270079848	0.736842	2.0275
1	270080914	270082785	0.736842	2.0275
1	270082926	270085763	0.763158	2.20216
1	270085774	270089667	0.763158	2.20216
1	270092133	270092939	0.736842	2.0275
1	270093302	270094468	0.789474	2.37683
1	270095067	270095447	0.789474	2.37683
1	270095753	270098194	0.789474	2.37683
1	270100513	270102756	0.789474	2.37683
1	270137604	270149095	0.789474	2.37683
1	270149850	270156090	0.842105	2.72615
1	270156213	270158563	0.815789	2.55149
1	270158572	270159972	0.789474	2.37683
1	270161733	270166145	0.789474	2.37683
1	270166693	270170060	0.815789	2.55149
1	270170936	270172792	0.815789	2.55149
1	270173078	270173854	0.815789	2.55149
1	270173930	270261106	0.894737	3.07548
1	270262301	270262499	0.894737	3.07548
1	270264511	270264811	0.894737	3.07548
1	270266197	270266315	0.894737	3.07548
1	270266515	270268781	0.894737	3.07548
1	270268997	270272378	0.842105	2.72615
1	270272740	270280889	0.736842	2.0275
1	270280909	270281000	0.763158	2.20216
1	270284157	270289774	0.736842	2.0275
1	270290544	270294826	0.789474	2.37683
1	270296477	270303444	0.763158	2.20216
1	270303589	270306473	0.763158	2.20216
1	270306964	270309009	0.736842	2.0275
1	270984316	270988033	0.763158	2.20216
1	271665367	271691698	0.842105	2.72615
1	271695108	271696771	0.842105	2.72615
1	271697663	271709578	0.868421	2.90082
1	271710695	271711727	0.815789	2.55149
1	271711940	271713306	0.815789	2.55149
1	271713619	271715256	0.842105	2.72615
1	271715940	271719739	0.842105	2.72615
1	271721387	271735045	0.842105	2.72615
1	271737170	271741410	0.815789	2.55149
1	271741491	271743796	0.842105	2.72615
1	271744121	271744844	0.842105	2.72615
1	271746279	271760268	0.842105	2.72615
1	271760507	271765023	0.868421	2.90082
1	271766292	271769360	0.842105	2.72615
1	271769495	271772416	0.842105	2.72615
1	271774527	271775424	0.842105	2.72615
1	271775506	271778448	0.842105	2.72615
1	271778708	271783681	0.789474	2.37683
1	271962365	271963950	0.736842	2.0275
1	271964959	271966477	0.763158	2.20216
1	271966627	271967364	0.736842	2.0275
1	271970920	271977416	0.842105	2.72615
1	271977467	271977948	0.815789	2.55149
1	271977962	271978578	0.842105	2.72615
1	271978581	271980484	0.842105	2.72615
1	271980533	271982938	0.842105	2.72615
1	271982955	271984188	0.842105	2.72615
1	271986246	271988840	0.842105	2.72615
1	271990493	271991720	0.868421	2.90082
1	271991737	271996537	0.842105	2.72615
1	271996565	272010777	0.815789	2.55149
1	272011148	272012638	0.763158	2.20216
1	272014964	272018170	0.763158	2.20216
1	272018918	272021395	0.763158	2.20216
1	272021815	272022767	0.763158	2.20216
1	272022910	272025098	0.763158	2.20216
1	272025586	272029957	0.789474	2.37683
1	272030009	272041918	0.789474	2.37683
1	272041953	272043099	0.789474	2.37683
1	272043777	272044848	0.789474	2.37683
1	272045123	272048090	0.842105	2.72615
1	272048168	272048425	0.842105	2.72615
1	272048634	272052673	0.842105	2.72615
1	272052862	272056598	0.842105	2.72615
1	272056884	272058182	0.842105	2.72615
1	272059603	272061327	0.815789	2.55149
1	272061474	272062933	0.789474	2.37683
1	272063001	272069736	0.763158	2.20216
1	272071051	272081807	0.736842	2.0275
1	272280264	272281459	0.736842	2.0275
1	272281961	272283718	0.763158	2.20216
1	272283981	272286714	0.763158	2.20216
1	272287282	272289941	0.789474	2.37683
1	272290259	272291927	0.789474	2.37683
1	272291977	272296753	0.842105	2.72615
1	272296765	272297863	0.815789	2.55149
1	272298171	272298321	0.789474	2.37683
1	272298398	272298519	0.789474	2.37683
1	272298692	272300362	0.736842	2.0275
1	272305393	272307016	0.789474	2.37683
1	272307407	272312618	0.815789	2.55149
1	272313529	272317578	0.736842	2.0275
1	272318335	272319310	0.763158	2.20216
1	272319363	272321146	0.789474	2.37683
1	272321562	272323069	0.789474	2.37683
1	272323642	272324333	0.789474	2.37683
1	272324394	272325215	0.763158	2.20216
1	272332018	272332681	0.736842	2.0275
1	272332816	272340808	0.736842	2.0275
1	272343382	272344441	0.789474	2.37683
1	272344492	272344815	0.789474	2.37683
1	272344839	272348187	0.789474	2.37683
1	272350236	272355589	0.763158	2.20216
1	273173446	273182884	0.736842	2.0275
1	273214549	273238095	0.736842	2.0275
1	273308588	273322196	0.789474	2.37683
1	273322256	273324390	0.789474	2.37683
1	273330119	273348328	0.815789	2.55149
1	273350822	273352089	0.736842	2.0275
1	273352103	273352711	0.789474	2.37683
1	273352883	273357551	0.868421	2.90082
1	273359848	273370218	0.868421	2.90082
1	273375235	273379559	0.868421	2.90082
1	273382593	273387551	0.921053	3.25015
1	273389152	273398607	0.921053	3.25015
1	273406536	273416318	0.921053	3.25015
1	273416593	273438386	0.921053	3.25015
1	273440249	273470584	0.921053	3.25015
1	273470879	273483258	0.894737	3.07548
1	273488114	273489476	0.894737	3.07548
1	273489539	273491571	0.894737	3.07548
1	273493056	273494238	0.894737	3.07548
1	273496073	273497833	0.894737	3.07548
1	273499361	273510512	0.842105	2.72615
1	273511083	273521293	0.815789	2.55149
1	273524154	273538070	0.815789	2.55149
1	273540795	273549381	0.842105	2.72615
1	273549829	273562559	0.842105	2.72615
1	273577708	273602532	0.842105	2.72615
1	273602738	273607225	0.842105	2.72615
1	273609462	273619848	0.868421	2.90082
1	273619851	273620610	0.868421	2.90082
1	273620612	273638090	0.868421	2.90082
1	273638481	273652014	0.868421	2.90082
1	273667096	273687953	0.868421	2.90082
1	273688071	273688601	0.815789	2.55149
1	273688659	273689208	0.815789	2.55149
1	273689282	273689797	0.815789	2.55149
1	273689869	273694578	0.815789	2.55149
1	273695353	273743856	0.842105	2.72615
1	273882387	273924687	0.842105	2.72615
1	273955818	274028669	0.842105	2.72615
1	274028687	274047492	0.789474	2.37683
1	274080362	274087621	0.736842	2.0275
2	2320656	2321301	0.763158	2.20216
2	2321509	2323300	0.763158	2.20216
2	2324190	2326654	0.736842	2.0275
2	2410139	2616734	0.736842	2.0275
2	2628617	2638916	0.736842	2.0275
2	2782712	2790386	0.736842	2.0275
2	2790701	2791003	0.763158	2.20216
2	2791224	2797497	0.789474	2.37683
2	2797900	2801348	0.815789	2.55149
2	2802571	2803938	0.815789	2.55149
2	2804016	2812155	0.842105	2.72615
2	2818232	2858586	0.842105	2.72615
2	2898132	2962792	0.868421	2.90082
2	2964827	2974567	0.868421	2.90082
2	2975532	3046710	0.842105	2.72615
2	3048689	3057188	0.842105	2.72615
2	3057492	3061856	0.842105	2.72615
2	3062386	3089927	0.815789	2.55149
2	3093561	3095061	0.842105	2.72615
2	3095305	3125535	0.815789	2.55149
2	3128471	3171132	0.815789	2.55149
2	3171147	3208995	0.815789	2.55149
2	3209812	3212634	0.815789	2.55149
2	3212656	3217049	0.815789	2.55149
2	3217248	3222869	0.868421	2.90082
2	3229352	3230122	0.842105	2.72615
2	3232034	3297084	0.815789	2.55149
2	3297761	3298130	0.815789	2.55149
2	3299130	3300105	0.842105	2.72615
2	3301630	3304865	0.842105	2.72615
2	3304992	3308988	0.815789	2.55149
2	3309231	3311660	0.815789	2.55149
2	3311729	3314627	0.815789	2.55149
2	3314996	3315483	0.763158	2.20216
2	3315545	3316038	0.736842	2.0275
2	3316309	3317104	0.736842	2.0275
2	3317140	3318446	0.736842	2.0275
2	3518086	3521202	0.763158	2.20216
2	3521608	3522590	0.763158	2.20216
2	3522656	3523143	0.736842	2.0275
2	3523151	3534724	0.763158	2.20216
2	3535296	3536152	0.789474	2.37683
2	3536173	3536938	0.789474	2.37683
2	3538119	3543790	0.789474	2.37683
2	3547256	3552404	0.789474	2.37683
2	3552757	3554899	0.815789	2.55149
2	3560379	3567881	0.763158	2.20216
2	3568324	3576995	0.763158	2.20216
2	3577407	3586037	0.763158	2.20216
2	3586134	3588781	0.789474	2.37683
2	3589386	3600463	0.868421	2.90082
2	3605441	3634751	0.894737	3.07548
2	3639248	3642314	0.894737	3.07548
2	3642368	3643977	0.789474	2.37683
2	3645520	3648031	0.763158	2.20216
2	3648309	3648464	0.789474	2.37683
2	3648485	3650011	0.842105	2.72615
2	3650015	3652953	0.868421	2.90082
2	3652983	3656855	0.894737	3.07548
2	3657072	3659556	0.868421	2.90082
2	3659607	3664143	0.842105	2.72615
2	3817146	3817678	0.736842	2.0275
2	3817878	3819184	0.763158	2.20216
2	3820933	3821576	0.763158	2.20216
2	3821673	3822175	0.789474	2.37683
2	3822224	3822788	0.789474	2.37683
2	3822984	3823262	0.789474	2.37683
2	3823271	3829521	0.868421	2.90082
2	3830131	3837123	0.868421	2.90082
2	3840654	3845118	0.868421	2.90082
2	3845401	3848831	0.815789	2.55149
2	3849420	3852350	0.815789	2.55149
2	3852616	3852815	0.815789	2.55149
2	3852921	3853217	0.815789	2.55149
2	3853405	3855726	0.789474	2.37683
2	3855855	3856736	0.789474	2.37683
2	3856815	3858045	0.763158	2.20216
2	3858068	3860655	0.763158	2.20216
2	3867532	3870618	0.736842	2.0275
2	3871112	3872572	0.736842	2.0275
2	3873504	3874339	0.736842	2.0275
2	3874591	3923664	0.763158	2.20216
2	4241530	4241975	0.736842	2.0275
2	4242145	4247730	0.736842	2.0275
2	4247780	4275257	0.763158	2.20216
2	4275305	4278986	0.736842	2.0275
2	4279048	4280197	0.736842	2.0275
2	4280204	4281993	0.736842	2.0275
2	4281997	4286226	0.763158	2.20216
2	4286375	4290343	0.763158	2.20216
2	4290451	4291353	0.763158	2.20216
2	4291851	4295352	0.789474	2.37683
2	4298719	4303446	0.736842	2.0275
2	4305923	4317112	0.763158	2.20216
2	4470278	4472358	0.789474	2.37683
2	4472365	4473066	0.763158	2.20216
2	4473436	4474973	0.763158	2.20216
2	4477806	4478875	0.789474	2.37683
2	4479263	4489305	0.842105	2.72615
2	4489342	4491346	0.842105	2.72615
2	4497818	4505108	0.842105	2.72615
2	4514827	4521272	0.842105	2.72615
2	4522177	4528494	0.763158	2.20216
2	4540309	4544264	0.763158	2.20216
2	4544606	4546819	0.763158	2.20216
2	4546873	4547222	0.789474	2.37683
2	4547338	4548217	0.789474	2.37683
2	4548523	4549364	0.815789	2.55149
2	4550389	4551123	0.763158	2.20216
2	4551194	4551577	0.736842	2.0275
2	4551582	4554942	0.789474	2.37683
2	4557195	4559563	0.815789	2.55149
2	4560505	4562694	0.842105	2.72615
2	4562768	4566784	0.815789	2.55149
2	4567193	4571142	0.815789	2.55149
2	4572463	4574169	0.815789	2.55149
2	4575567	4624640	0.815789	2.55149
2	4656723	4662207	0.789474	2.37683
2	4662303	4663580	0.789474	2.37683
2	4663618	4671911	0.763158	2.20216
2	4910639	4915803	0.736842	2.0275
2	4916249	4928522	0.763158	2.20216
2	4928987	4936293	0.789474	2.37683
2	4938019	4949306	0.789474	2.37683
2	4952666	4961052	0.763158	2.20216
2	4961158	4961355	0.763158	2.20216
2	4961361	4962238	0.763158	2.20216
2	4963692	4967899	0.763158	2.20216
2	4967923	5026100	0.763158	2.20216
2	5026975	5047392	0.736842	2.0275
2	5047447	5050853	0.763158	2.20216
2	5054494	5060868	0.763158	2.20216
2	5061087	5074184	0.736842	2.0275
2	6031634	6033478	0.763158	2.20216
2	6033990	6034913	0.789474	2.37683
2	6034980	6039406	0.815789	2.55149
2	6039427	6041561	0.815789	2.55149
2	6042212	6042975	0.763158	2.20216
2	6046667	6048408	0.763158	2.20216
2	6050910	6073753	0.736842	2.0275
2	6096439	6115309	0.789474	2.37683
2	6115344	6125067	0.763158	2.20216
2	6125187	6129561	0.789474	2.37683
2	6131279	6134639	0.763158	2.20216
2	6135388	6145581	0.763158	2.20216
2	6146518	6153554	0.789474	2.37683
2	6154278	6158649	0.789474	2.37683
2	6160395	6162939	0.789474	2.37683
2	6164803	6168018	0.763158	2.20216
2	6168161	6169659	0.736842	2.0275
2	6169881	6174925	0.763158	2.20216
2	6175175	6177491	0.763158	2.20216
2	6177631	6178176	0.789474	2.37683
2	6178202	6178521	0.763158	2.20216
2	6178584	6178907	0.842105	2.72615
2	6180166	6183828	0.842105	2.72615
2	6184355	6186418	0.868421	2.90082
2	6186542	6186915	0.868421	2.90082
2	6186941	6187198	0.894737	3.07548
2	6187505	6188199	0.894737	3.07548
2	6188249	6189595	0.894737	3.07548
2	6189716	6190152	0.894737	3.07548
2	6190573	6191085	0.894737	3.07548
2	6191125	6191387	0.894737	3.07548
2	6191402	6192295	0.894737	3.07548
2	6192645	6193084	0.894737	3.07548
2	6193098	6194151	0.894737	3.07548
2	6194607	6195652	0.894737	3.07548
2	6195975	6196548	0.894737	3.07548
2	6197126	6197866	0.894737	3.07548
2	6198212	6199839	0.921053	3.25015
2	6201764	6206130	0.947368	3.42481
2	6206302	6212813	0.947368	3.42481
2	6212921	6213785	0.947368	3.42481
2	6214012	6215749	0.947368	3.42481
2	6215931	6216518	0.947368	3.42481
2	6216529	6217703	0.947368	3.42481
2	6218267	6218642	0.947368	3.42481
2	6218721	6220285	0.947368	3.42481
2	6220301	6220470	0.842105	2.72615
2	6220487	6222926	0.815789	2.55149
2	6223607	6228980	0.815789	2.55149
2	6230011	6233251	0.789474	2.37683
2	6233287	6234898	0.789474	2.37683
2	6238185	6241393	0.763158	2.20216
2	6242680	6244029	0.763158	2.20216
2	7300634	7302914	0.789474	2.37683
2	7302944	7306616	0.789474	2.37683
2	7306688	7310103	0.815789	2.55149
2	7310218	7317499	0.842105	2.72615
2	7322578	7326404	0.868421	2.90082
2	7330946	7341080	0.868421	2.90082
2	7345897	7350519	0.868421	2.90082
2	7350785	7352468	0.868421	2.90082
2	7352558	7357647	0.868421	2.90082
2	7357665	7380708	0.868421	2.90082
2	7380901	7381707	0.921053	3.25015
2	7385692	7399431	0.921053	3.25015
2	7408596	7412792	0.921053	3.25015
2	7413781	7416906	0.921053	3.25015
2	7417732	7419088	0.894737	3.07548
2	7419273	7429830	0.921053	3.25015
2	7430203	7431950	0.921053	3.25015
2	7432105	7449129	0.921053	3.25015
2	7449226	7457555	0.894737	3.07548
2	7457566	7458466	0.868421	2.90082
2	7459043	7459328	0.842105	2.72615
2	7459945	7461463	0.842105	2.72615
2	7462841	7464793	0.815789	2.55149
2	7464842	7483812	0.736842	2.0275
2	7484045	7487832	0.763158	2.20216
2	7699736	7700716	0.789474	2.37683
2	7700980	7705147	0.815789	2.55149
2	7706191	7710180	0.763158	2.20216
2	7714812	7715163	0.736842	2.0275
2	7715195	7715726	0.736842	2.0275
2	7717810	7718169	0.763158	2.20216
2	7718805	7720002	0.842105	2.72615
2	7720050	7723062	0.842105	2.72615
2	7723548	7726443	0.815789	2.55149
2	7740788	7787057	0.789474	2.37683
2	7820165	7822369	0.736842	2.0275
2	8097478	8098387	0.736842	2.0275
2	8099116	8100854	0.736842	2.0275
2	8106601	8126564	0.789474	2.37683
2	8127323	8131713	0.789474	2.37683
2	8131746	8136763	0.763158	2.20216
2	8195119	8203392	0.736842	2.0275
2	8204057	8205184	0.763158	2.20216
2	8205524	8210568	0.736842	2.0275
2	8307186	8324297	0.736842	2.0275
2	8790323	8791157	0.736842	2.0275
2	9562282	9568714	0.763158	2.20216
2	9570067	9573295	0.763158	2.20216
2	11914064	11927572	0.736842	2.0275
2	11928335	11929849	0.736842	2.0275
2	11945671	11949166	0.763158	2.20216
2	11949176	11950282	0.763158	2.20216
2	11950684	11951658	0.763158	2.20216
2	11952054	11970914	0.789474	2.37683
2	11997128	12056653	0.736842	2.0275
2	12862626	12863951	0.763158	2.20216
2	12865061	12865568	0.736842	2.0275
2	12867129	12867649	0.763158	2.20216
2	12868301	12868846	0.763158	2.20216
2	12868852	12869116	0.763158	2.20216
2	12869183	12870095	0.763158	2.20216
2	12870096	12870924	0.763158	2.20216
2	12871237	12871470	0.763158	2.20216
2	12871501	12875867	0.815789	2.55149
2	12876015	12876324	0.789474	2.37683
2	12876328	12876523	0.789474	2.37683
2	12876677	12876939	0.789474	2.37683
2	12877005	12877925	0.763158	2.20216
2	12878131	12880291	0.763158	2.20216
2	12880590	12883622	0.736842	2.0275
2	12884037	12885160	0.763158	2.20216
2	12885212	12885485	0.736842	2.0275
2	12885529	12885807	0.736842	2.0275
2	12885816	12886019	0.736842	2.0275
2	12886316	12891334	0.763158	2.20216
2	12891993	12896024	0.763158	2.20216
2	12896297	12896954	0.763158	2.20216
2	12897587	12899733	0.763158	2.20216
2	12899878	12901249	0.763158	2.20216
2	12902295	12903102	0.763158	2.20216
2	12903720	12913877	0.815789	2.55149
2	12914451	12917516	0.815789	2.55149
2	12918254	12919122	0.815789	2.55149
2	12964214	12964979	0.789474	2.37683
2	12965054	12966241	0.789474	2.37683
2	12966286	12970172	0.789474	2.37683
2	12970178	12971120	0.763158	2.20216
2	12971253	12972204	0.736842	2.0275
2	12972349	12973822	0.789474	2.37683
2	12974191	12977912	0.789474	2.37683
2	12977936	12984028	0.789474	2.37683
2	12998185	13021417	0.868421	2.90082
2	13021953	13025062	0.763158	2.20216
2	13025063	13025291	0.736842	2.0275
2	13113636	13116450	0.736842	2.0275
2	13116616	13121201	0.736842	2.0275
2	13131691	13132649	0.736842	2.0275
2	13132708	13134480	0.736842	2.0275
2	13135923	13141496	0.763158	2.20216
2	13141913	13143959	0.815789	2.55149
2	13144154	13145057	0.815789	2.55149
2	13145121	13148793	0.815789	2.55149
2	13149974	13160782	0.736842	2.0275
2	13160792	13163812	0.736842	2.0275
2	13164232	13164903	0.763158	2.20216
2	13164978	13167691	0.736842	2.0275
2	13168081	13168551	0.736842	2.0275
2	13168563	13168661	0.736842	2.0275
2	13168688	13168814	0.736842	2.0275
2	13168917	13169929	0.763158	2.20216
2	13174684	13175825	0.736842	2.0275
2	13176248	13178139	0.736842	2.0275
2	13243613	13250915	0.736842	2.0275
2	13558125	13586551	0.789474	2.37683
2	13586710	13590597	0.842105	2.72615
2	13591054	13593408	0.842105	2.72615
2	13593585	13596648	0.842105	2.72615
2	13599293	13603970	0.842105	2.72615
2	13604005	13614896	0.842105	2.72615
2	13614905	13616014	0.763158	2.20216
2	13617563	13621301	0.736842	2.0275
2	13621490	13625249	0.789474	2.37683
2	13625306	13638585	0.736842	2.0275
2	15996429	16000068	0.736842	2.0275
2	16004248	16005388	0.763158	2.20216
2	16005743	16011447	0.763158	2.20216
2	17591298	17594807	0.736842	2.0275
2	17596189	17596564	0.763158	2.20216
2	17596792	17600543	0.763158	2.20216
2	17600620	17605211	0.763158	2.20216
2	18268832	18270866	0.789474	2.37683
2	18271818	18272895	0.789474	2.37683
2	18276089	18277212	0.815789	2.55149
2	18277506	18279330	0.842105	2.72615
2	18279592	18283261	0.842105	2.72615
2	18283575	18286749	0.868421	2.90082
2	18297827	18301988	0.842105	2.72615
2	18302507	18304305	0.736842	2.0275
2	19047829	19048521	0.736842	2.0275
2	19048758	19050027	0.815789	2.55149
2	19051178	19051889	0.815789	2.55149
2	19051985	19052500	0.815789	2.55149
2	19053346	19053801	0.815789	2.55149
2	19054004	19055349	0.815789	2.55149
2	19055398	19055884	0.815789	2.55149
2	19120071	19120749	0.736842	2.0275
2	19120895	19121711	0.736842	2.0275
2	19121953	19127475	0.736842	2.0275
2	19134591	19140102	0.763158	2.20216
2	19140663	19141523	0.763158	2.20216
2	19142039	19148975	0.736842	2.0275
2	19160436	19161520	0.763158	2.20216
2	19161653	19165243	0.815789	2.55149
2	19165303	19177103	0.815789	2.55149
2	19177953	19179367	0.789474	2.37683
2	19179800	19180749	0.789474	2.37683
2	19180771	19181839	0.789474	2.37683
2	19182116	19183006	0.789474	2.37683
2	19183203	19186354	0.789474	2.37683
2	19186379	19187160	0.736842	2.0275
2	19201700	19204077	0.789474	2.37683
2	19204450	19209365	0.736842	2.0275
2	19209379	19210107	0.736842	2.0275
2	20715922	20718117	0.763158	2.20216
2	20718966	20722141	0.736842	2.0275
2	20723600	20725560	0.736842	2.0275
2	20725848	20726179	0.736842	2.0275
2	20727845	20730785	0.763158	2.20216
2	20732256	20732870	0.763158	2.20216
2	20733176	20733545	0.763158	2.20216
2	20733592	20734136	0.763158	2.20216
2	20734220	20734681	0.763158	2.20216
2	20734891	20736962	0.763158	2.20216
2	20737368	20738515	0.763158	2.20216
2	20738570	20740136	0.763158	2.20216
2	20740510	20740979	0.763158	2.20216
2	20741084	20741144	0.763158	2.20216
2	20741169	20743480	0.763158	2.20216
2	20743486	20743597	0.789474	2.37683
2	20743678	20744010	0.789474	2.37683
2	20744726	20745750	0.789474	2.37683
2	20745927	20747132	0.789474	2.37683
2	20816660	20817238	0.736842	2.0275
2	20817363	20817672	0.736842	2.0275
2	20817763	20818076	0.736842	2.0275
2	20818118	20818627	0.736842	2.0275
2	20818667	20819563	0.736842	2.0275
2	20819653	20821876	0.736842	2.0275
2	20821878	20822287	0.736842	2.0275
2	20822532	20825268	0.763158	2.20216
2	20825428	20826556	0.763158	2.20216
2	20826568	20827938	0.763158	2.20216
2	22922052	22925736	0.736842	2.0275
2	23744675	23745288	0.736842	2.0275
2	23745436	23749817	0.763158	2.20216
2	23749889	23750541	0.763158	2.20216
2	23750562	23751176	0.842105	2.72615
2	23751559	23752157	0.842105	2.72615
2	23752256	23753538	0.789474	2.37683
2	23754464	23758724	0.789474	2.37683
2	23759639	23764516	0.789474	2.37683
2	23764693	23765771	0.789474	2.37683
2	23765913	23768212	0.789474	2.37683
2	24258846	24260831	0.736842	2.0275
2	24260835	24261230	0.789474	2.37683
2	24261263	24261900	0.763158	2.20216
2	24261919	24263697	0.736842	2.0275
2	24264130	24265865	0.736842	2.0275
2	24265887	24268606	0.789474	2.37683
2	24268763	24269618	0.789474	2.37683
2	24269728	24269962	0.789474	2.37683
2	24270392	24271553	0.789474	2.37683
2	24272006	24272736	0.789474	2.37683
2	24273183	24274125	0.842105	2.72615
2	24274494	24279834	0.842105	2.72615
2	24279849	24280726	0.842105	2.72615
2	24280981	24282140	0.842105	2.72615
2	24282870	24282917	0.842105	2.72615
2	24283176	24283609	0.815789	2.55149
2	24283682	24284014	0.789474	2.37683
2	24284021	24284723	0.789474	2.37683
2	24284870	24291460	0.789474	2.37683
2	24658068	24668404	0.736842	2.0275
2	24669543	24669982	0.736842	2.0275
2	24670004	24672664	0.736842	2.0275
2	25088150	25088799	0.736842	2.0275
2	25088933	25089598	0.736842	2.0275
2	25617754	25620260	0.763158	2.20216
2	25621856	25623084	0.763158	2.20216
2	25990342	25990571	0.736842	2.0275
2	26361258	26363663	0.763158	2.20216
2	26363762	26364776	0.736842	2.0275
2	26364923	26365333	0.736842	2.0275
2	26567588	26568888	0.736842	2.0275
2	26569000	26571182	0.736842	2.0275
2	33177267	33180795	0.736842	2.0275
2	33183184	33183513	0.736842	2.0275
2	33185015	33192663	0.736842	2.0275
2	33193440	33193759	0.736842	2.0275
2	33193764	33195450	0.736842	2.0275
2	33195857	33196377	0.736842	2.0275
2	33196516	33198025	0.736842	2.0275
2	33198221	33199402	0.736842	2.0275
2	33199627	33200963	0.736842	2.0275
2	33201269	33205149	0.736842	2.0275
2	33205752	33207469	0.736842	2.0275
2	33208372	33208991	0.763158	2.20216
2	33209193	33211503	0.763158	2.20216
2	33211509	33211838	0.736842	2.0275
2	33211849	33215017	0.736842	2.0275
2	33538398	33538817	0.736842	2.0275
2	33539814	33540862	0.736842	2.0275
2	33541226	33550564	0.763158	2.20216
2	33550690	33550832	0.789474	2.37683
2	33550871	33551256	0.763158	2.20216
2	33551277	33551562	0.763158	2.20216
2	33551663	33551825	0.763158	2.20216
2	33551839	33552180	0.763158	2.20216
2	33552284	33553076	0.763158	2.20216
2	33553193	33554479	0.763158	2.20216
2	33554652	33555418	0.789474	2.37683
2	33576801	33580242	0.763158	2.20216
2	33601425	33601578	0.736842	2.0275
2	34287988	34291642	0.736842	2.0275
2	34292994	34295676	0.736842	2.0275
2	34295815	34297882	0.736842	2.0275
2	34780494	34785413	0.763158	2.20216
2	34825344	34825904	0.736842	2.0275
2	34825954	34826494	0.736842	2.0275
2	34826549	34826713	0.736842	2.0275
2	37606559	37613801	0.736842	2.0275
2	37619757	37629261	0.736842	2.0275
2	37629432	37632747	0.736842	2.0275
2	37633471	37633593	0.736842	2.0275
2	37633641	37636128	0.736842	2.0275
2	37636234	37643040	0.736842	2.0275
2	37656337	37658824	0.736842	2.0275
2	37711610	37711733	0.736842	2.0275
2	37711892	37712020	0.736842	2.0275
2	37712068	37712364	0.736842	2.0275
2	37712390	37712690	0.736842	2.0275
2	37712755	37713871	0.736842	2.0275
2	38262512	38266950	0.736842	2.0275
2	38270883	38272114	0.736842	2.0275
2	38272250	38273234	0.763158	2.20216
2	38273386	38275781	0.763158	2.20216
2	43184534	43187675	0.736842	2.0275
2	43189307	43198523	0.789474	2.37683
2	43200319	43202976	0.736842	2.0275
2	65785021	65792254	0.763158	2.20216
2	75902874	75947779	0.736842	2.0275
2	76001680	76012386	0.736842	2.0275
2	76013772	76051951	0.763158	2.20216
2	76062878	76181483	0.763158	2.20216
2	76204480	76207949	0.736842	2.0275
2	76208161	76250185	0.736842	2.0275
2	76257503	76307287	0.763158	2.20216
2	76311569	76356129	0.789474	2.37683
2	76423798	76587178	0.789474	2.37683
2	76587488	76626273	0.736842	2.0275
2	77125251	77155052	0.789474	2.37683
2	77529876	77888322	0.763158	2.20216
2	77891366	77898899	0.763158	2.20216
2	77953450	77959983	0.763158	2.20216
2	77959993	77961286	0.763158	2.20216
2	77962459	77965526	0.763158	2.20216
2	77965994	77967009	0.763158	2.20216
2	77967451	77967971	0.763158	2.20216
2	77974327	77990650	0.763158	2.20216
2	77995739	78052834	0.763158	2.20216
2	78053224	78081107	0.736842	2.0275
2	78081405	78086363	0.736842	2.0275
2	79971664	79973639	0.736842	2.0275
2	83077359	83085154	0.763158	2.20216
2	84920229	84921549	0.763158	2.20216
2	84921797	84925818	0.763158	2.20216
2	84926549	84929847	0.789474	2.37683
2	84930077	84933936	0.736842	2.0275
2	84934204	84935680	0.842105	2.72615
2	84936020	84938751	0.842105	2.72615
2	84938768	84944178	0.763158	2.20216
2	84944271	84946392	0.736842	2.0275
2	93930095	93931281	0.736842	2.0275
2	93931888	93938053	0.736842	2.0275
2	94874068	94884460	0.763158	2.20216
2	94886471	94891301	0.763158	2.20216
2	94891309	94895478	0.763158	2.20216
2	94895858	94896777	0.763158	2.20216
2	94896850	94905535	0.763158	2.20216
2	94905762	94913089	0.789474	2.37683
2	94917269	94933067	0.789474	2.37683
2	94943213	94950383	0.789474	2.37683
2	94952245	94967046	0.789474	2.37683
2	94968990	94973391	0.789474	2.37683
2	94973443	94975404	0.789474	2.37683
2	94976747	94980127	0.815789	2.55149
2	94983701	94991673	0.815789	2.55149
2	94993770	94997130	0.789474	2.37683
2	94997696	95001331	0.789474	2.37683
2	95002023	95005795	0.789474	2.37683
2	95006039	95007975	0.789474	2.37683
2	95008019	95015094	0.789474	2.37683
2	95015985	95019617	0.763158	2.20216
2	95019688	95026019	0.763158	2.20216
2	95026224	95027665	0.763158	2.20216
2	95029963	95054321	0.763158	2.20216
2	95059612	95062009	0.763158	2.20216
2	95063363	95074896	0.763158	2.20216
2	95075575	95079246	0.763158	2.20216
2	95079542	95083877	0.763158	2.20216
2	95084283	95089566	0.763158	2.20216
2	95089795	95097637	0.763158	2.20216
2	95097756	95103966	0.736842	2.0275
2	95186015	95188382	0.736842	2.0275
2	95188401	95190860	0.763158	2.20216
2	95191127	95192226	0.736842	2.0275
2	95192713	95193539	0.736842	2.0275
2	95193622	95194789	0.736842	2.0275
2	95194852	95196829	0.736842	2.0275
2	95196917	95197581	0.736842	2.0275
2	95197624	95199132	0.736842	2.0275
2	95213858	95231591	0.763158	2.20216
2	97660100	97669589	0.736842	2.0275
2	97670440	97709674	0.789474	2.37683
2	97709828	97727814	0.815789	2.55149
2	97731073	97754817	0.815789	2.55149
2	97811879	97815394	0.789474	2.37683
2	97815460	97822447	0.789474	2.37683
2	98568996	98576719	0.736842	2.0275
2	99127739	99131877	0.736842	2.0275
2	99133514	99140394	0.736842	2.0275
2	99141198	99165110	0.736842	2.0275
2	99165304	99191253	0.736842	2.0275
2	99192199	99193092	0.736842	2.0275
2	99211012	99212517	0.736842	2.0275
2	99213004	99214092	0.736842	2.0275
2	99214267	99215134	0.736842	2.0275
2	99215497	99215796	0.736842	2.0275
2	99215862	99217059	0.736842	2.0275
2	99217334	99221227	0.736842	2.0275
2	99222509	99226055	0.736842	2.0275
2	99229603	99238850	0.736842	2.0275
2	99251815	99254955	0.736842	2.0275
2	99257341	99259454	0.736842	2.0275
2	99986241	99987471	0.736842	2.0275
2	99987697	99997232	0.763158	2.20216
2	99997756	100000679	0.763158	2.20216
2	100001952	100003936	0.763158	2.20216
2	100003944	100006622	0.763158	2.20216
2	105175850	105210912	0.736842	2.0275
2	105268192	105269705	0.763158	2.20216
2	105270021	105271589	0.815789	2.55149
2	105274908	105305250	0.763158	2.20216
2	105811993	105814359	0.736842	2.0275
2	105827843	105830853	0.736842	2.0275
2	105831541	105834842	0.736842	2.0275
2	105838035	105844188	0.736842	2.0275
2	105846832	105851643	0.736842	2.0275
2	105861745	105865119	0.736842	2.0275
2	105865244	105865636	0.763158	2.20216
2	105865744	105865931	0.763158	2.20216
2	105865959	105866408	0.763158	2.20216
2	106052754	106054667	0.736842	2.0275
2	106055407	106055947	0.736842	2.0275
2	106056274	106057156	0.736842	2.0275
2	106057627	106058765	0.736842	2.0275
2	106059344	106065147	0.736842	2.0275
2	106069446	106091483	0.736842	2.0275
2	106153961	106154913	0.763158	2.20216
2	106155103	106156300	0.789474	2.37683
2	106156513	106157156	0.789474	2.37683
2	106157185	106157728	0.789474	2.37683
2	106157964	106158505	0.789474	2.37683
2	106159344	106160730	0.815789	2.55149
2	106160980	106165946	0.815789	2.55149
2	106165978	106169876	0.815789	2.55149
2	106170651	106172127	0.815789	2.55149
2	106172331	106175994	0.815789	2.55149
2	106176127	106247957	0.815789	2.55149
2	108405648	108411070	0.736842	2.0275
2	108419452	108428583	0.736842	2.0275
2	108432925	108433439	0.736842	2.0275
2	108434168	108439199	0.736842	2.0275
2	108439801	108440537	0.736842	2.0275
2	108442184	108443551	0.736842	2.0275
2	108532594	108538508	0.736842	2.0275
2	108538870	108540375	0.736842	2.0275
2	108540451	108547270	0.736842	2.0275
2	108547765	108548681	0.736842	2.0275
2	108549144	108553424	0.736842	2.0275
2	108553439	108556350	0.736842	2.0275
2	108556686	108558259	0.736842	2.0275
2	108559336	108565280	0.789474	2.37683
2	108577745	108586142	0.815789	2.55149
2	108588129	108590846	0.815789	2.55149
2	108592385	108594168	0.789474	2.37683
2	108720228	108721832	0.842105	2.72615
2	108721902	108724443	0.842105	2.72615
2	108725203	108725927	0.842105	2.72615
2	108726010	108727022	0.842105	2.72615
2	108727023	108727865	0.842105	2.72615
2	108727954	108728619	0.842105	2.72615
2	108728683	108737724	0.842105	2.72615
2	108740742	108761259	0.842105	2.72615
2	108764423	108828991	0.842105	2.72615
2	109403869	109405786	0.736842	2.0275
2	109405802	109407159	0.736842	2.0275
2	109429569	109429724	0.736842	2.0275
2	109429777	109430427	0.736842	2.0275
2	109430480	109481346	0.736842	2.0275
2	109483135	109490501	0.736842	2.0275
2	109777471	109779749	0.736842	2.0275
2	109780789	109782881	0.736842	2.0275
2	109802120	109807864	0.763158	2.20216
2	109808114	109809524	0.763158	2.20216
2	109809668	109810312	0.763158	2.20216
2	109810418	109812456	0.763158	2.20216
2	109812545	109813752	0.736842	2.0275
2	109814496	109817141	0.736842	2.0275
2	109817746	109825280	0.789474	2.37683
2	109825365	109828473	0.736842	2.0275
2	109828949	109830078	0.736842	2.0275
2	109830102	109830553	0.736842	2.0275
2	109830562	109831578	0.736842	2.0275
2	109831717	109832103	0.736842	2.0275
2	109832717	109835858	0.789474	2.37683
2	109836060	109837444	0.789474	2.37683
2	109837550	109838228	0.789474	2.37683
2	109838356	109838980	0.789474	2.37683
2	109839389	109839909	0.789474	2.37683
2	109840200	109840901	0.789474	2.37683
2	109841010	109842232	0.789474	2.37683
2	109842582	109843303	0.789474	2.37683
2	109843328	109844179	0.789474	2.37683
2	109844299	109844951	0.789474	2.37683
2	109844954	109845677	0.789474	2.37683
2	109846687	109847588	0.789474	2.37683
2	109847891	109849589	0.789474	2.37683
2	109849762	109850163	0.789474	2.37683
2	109850179	109850328	0.789474	2.37683
2	109850678	109851759	0.789474	2.37683
2	109851826	109853394	0.789474	2.37683
2	109853428	109855395	0.789474	2.37683
2	109855612	109856988	0.789474	2.37683
2	109857431	109861354	0.789474	2.37683
2	109864728	109870291	0.789474	2.37683
2	109871319	109930039	0.789474	2.37683
2	109930086	109936033	0.789474	2.37683
2	109936057	109937507	0.789474	2.37683
2	109938824	109939667	0.789474	2.37683
2	109939672	109942636	0.789474	2.37683
2	109942651	109944153	0.789474	2.37683
2	109944317	109945425	0.789474	2.37683
2	109945943	109947030	0.789474	2.37683
2	109947088	109947871	0.789474	2.37683
2	109948136	109949356	0.789474	2.37683
2	109949425	109950992	0.789474	2.37683
2	109951293	109952737	0.789474	2.37683
2	109952801	109955674	0.789474	2.37683
2	109955986	109957342	0.789474	2.37683
2	109958756	109959612	0.815789	2.55149
2	109959972	109960893	0.789474	2.37683
2	109961053	109970775	0.789474	2.37683
2	109970906	109972021	0.789474	2.37683
2	109976170	109980354	0.789474	2.37683
2	109980396	109983013	0.789474	2.37683
2	109983209	109984193	0.789474	2.37683
2	109984195	109985119	0.789474	2.37683
2	109985230	109986029	0.789474	2.37683
2	109986616	109987297	0.789474	2.37683
2	109987463	109991532	0.789474	2.37683
2	109991650	109996829	0.789474	2.37683
2	109996870	109997382	0.736842	2.0275
2	109997552	110000667	0.736842	2.0275
2	110000865	110003368	0.736842	2.0275
2	110048255	110050419	0.763158	2.20216
2	110051078	110051621	0.736842	2.0275
2	110052037	110053119	0.736842	2.0275
2	110054508	110055492	0.736842	2.0275
2	110055874	110059664	0.736842	2.0275
2	110060538	110061221	0.736842	2.0275
2	110061589	110063750	0.736842	2.0275
2	110128935	110130978	0.736842	2.0275
2	110135371	110136159	0.736842	2.0275
2	110139445	110143469	0.763158	2.20216
2	110143690	110148161	0.736842	2.0275
2	110148633	110149390	0.736842	2.0275
2	111903361	111922491	0.736842	2.0275
2	111964534	111965002	0.763158	2.20216
2	111965357	111966217	0.763158	2.20216
2	111966230	111969225	0.763158	2.20216
2	111972663	111977676	0.763158	2.20216
2	111978528	111980276	0.736842	2.0275
[truncated: 13,275 more rows]

## Sheet: Table S5
Table S5. Significant EP-introgressed window bins in LJP
Chromosomes	Start position	End Position	Proportions	Z-score
1	1827813	1830512	0.761364	2.11875
1	1831377	1841378	0.784091	2.27101
1	1843030	1848542	0.761364	2.11875
1	1848636	1850899	0.772727	2.19488
1	1851271	1851991	0.75	2.04261
1	1851997	1853963	0.75	2.04261
1	1857232	1858408	0.75	2.04261
1	1858844	1863029	0.75	2.04261
1	1863811	1868506	0.75	2.04261
1	1868764	1871967	0.75	2.04261
1	1875808	1878241	0.75	2.04261
1	2895811	2906733	0.75	2.04261
1	2910022	2923804	0.761364	2.11875
1	2923874	2927201	0.761364	2.11875
1	2927436	2934337	0.761364	2.11875
1	2990337	3021386	0.75	2.04261
1	3262644	3265312	0.761364	2.11875
1	3266606	3267629	0.761364	2.11875
1	3269276	3271062	0.795455	2.34715
1	3272283	3278255	0.840909	2.65167
1	3278261	3278513	0.840909	2.65167
1	3278648	3279279	0.840909	2.65167
1	3279637	3283285	0.852273	2.7278
1	3286065	3286865	0.863636	2.80393
1	3287608	3294867	0.886364	2.9562
1	3296733	3306310	0.920455	3.1846
1	3306363	3313174	0.931818	3.26072
1	3315516	3318686	0.943182	3.33686
1	3318707	3318857	0.943182	3.33686
1	3318877	3319311	0.943182	3.33686
1	3319533	3323807	0.931818	3.26072
1	3324019	3324643	0.931818	3.26072
1	3324785	3326478	0.931818	3.26072
1	3326526	3327827	0.920455	3.1846
1	3328364	3329168	0.875	2.88007
1	3329196	3330058	0.852273	2.7278
1	3337053	3341054	0.795455	2.34715
1	3341136	3343295	0.806818	2.42327
1	3344012	3344469	0.818182	2.49941
1	3344518	3346028	0.795455	2.34715
1	3348258	3349477	0.795455	2.34715
1	3349541	3351096	0.784091	2.27101
1	3351141	3351540	0.784091	2.27101
1	3351682	3352111	0.784091	2.27101
1	3352353	3353696	0.784091	2.27101
1	3353911	3354894	0.761364	2.11875
1	4380075	4381530	0.795455	2.34715
1	4382020	4382425	0.784091	2.27101
1	4382450	4382698	0.784091	2.27101
1	4607363	4609054	0.795455	2.34715
1	5324464	5327231	0.795455	2.34715
1	5681543	5683106	0.75	2.04261
1	5683983	5688481	0.75	2.04261
1	5694866	5695002	0.75	2.04261
1	5695030	5697011	0.761364	2.11875
1	5697709	5700166	0.761364	2.11875
1	5700311	5700567	0.761364	2.11875
1	5700635	5705453	0.795455	2.34715
1	5705728	5706682	0.795455	2.34715
1	5706775	5708190	0.795455	2.34715
1	5708264	5709798	0.784091	2.27101
1	5709806	5710455	0.784091	2.27101
1	5710554	5714683	0.772727	2.19488
1	6014659	6014962	0.75	2.04261
1	6015452	6015973	0.75	2.04261
1	6016076	6017501	0.75	2.04261
1	6473390	6481384	0.75	2.04261
1	6482659	6484824	0.761364	2.11875
1	6485384	6486040	0.75	2.04261
1	6490429	6492063	0.795455	2.34715
1	6493510	6495350	0.795455	2.34715
1	6495402	6495906	0.795455	2.34715
1	6506775	6509510	0.806818	2.42327
1	6510195	6516172	0.829545	2.57554
1	6516523	6519961	0.818182	2.49941
1	6520514	6522520	0.818182	2.49941
1	6641210	6642034	0.772727	2.19488
1	6642699	6645033	0.772727	2.19488
1	6645071	6645290	0.772727	2.19488
1	6645496	6649124	0.795455	2.34715
1	6649495	6652079	0.784091	2.27101
1	6652139	6653278	0.795455	2.34715
1	6653335	6653391	0.784091	2.27101
1	6653492	6654034	0.784091	2.27101
1	6655119	6655941	0.772727	2.19488
1	6656461	6657278	0.806818	2.42327
1	6657288	6659536	0.806818	2.42327
1	6755429	6757221	0.75	2.04261
1	6758815	6762563	0.75	2.04261
1	6763557	6815105	0.772727	2.19488
1	7253954	7262932	0.772727	2.19488
1	7295656	7353331	0.784091	2.27101
1	7386701	7389237	0.772727	2.19488
1	7389652	7390964	0.784091	2.27101
1	7397213	7403306	0.784091	2.27101
1	7405122	7406423	0.761364	2.11875
1	7406462	7406687	0.75	2.04261
1	7406778	7414400	0.75	2.04261
1	7416436	7417655	0.784091	2.27101
1	8445932	8454027	0.784091	2.27101
1	8454037	8454451	0.761364	2.11875
1	8456350	8459837	0.75	2.04261
1	8461981	8463653	0.806818	2.42327
1	8473534	8475747	0.75	2.04261
1	8940351	8941860	0.875	2.88007
1	8941865	8943586	0.863636	2.80393
1	8943801	8944043	0.863636	2.80393
1	8944245	8944426	0.863636	2.80393
1	8944704	8945386	0.863636	2.80393
1	8945501	8947212	0.863636	2.80393
1	8948352	8953882	0.943182	3.33686
1	8953939	8955310	0.909091	3.10846
1	8955605	8957750	0.920455	3.1846
1	8957951	8958966	0.920455	3.1846
1	8959274	8960454	0.931818	3.26072
1	8960661	8961028	0.931818	3.26072
1	8961088	8963528	0.931818	3.26072
1	8963745	8965787	0.954545	3.41299
1	8968524	8970113	0.954545	3.41299
1	8970123	8970719	0.954545	3.41299
1	8970766	8972307	0.886364	2.9562
1	9286087	9289232	0.795455	2.34715
1	9289470	9290837	0.795455	2.34715
1	9292582	9293351	0.795455	2.34715
1	9293916	9294875	0.761364	2.11875
1	9294998	9295885	0.761364	2.11875
1	9303915	9310277	0.761364	2.11875
1	12003488	12006761	0.75	2.04261
1	12006886	12007348	0.75	2.04261
1	12007746	12008153	0.75	2.04261
1	12008161	12008367	0.75	2.04261
1	12008381	12009258	0.75	2.04261
1	12009627	12010576	0.75	2.04261
1	12018297	12018675	0.761364	2.11875
1	12018714	12019471	0.761364	2.11875
1	12019603	12024050	0.772727	2.19488
1	12024259	12025192	0.772727	2.19488
1	12025261	12025605	0.772727	2.19488
1	12025635	12027002	0.772727	2.19488
1	12027188	12027832	0.772727	2.19488
1	12027950	12028233	0.772727	2.19488
1	12028655	12034197	0.772727	2.19488
1	12037096	12038536	0.772727	2.19488
1	12038582	12048105	0.75	2.04261
1	12142937	12147465	0.761364	2.11875
1	12156352	12160543	0.784091	2.27101
1	12160564	12160699	0.772727	2.19488
1	12160705	12160947	0.784091	2.27101
1	12161031	12161405	0.761364	2.11875
1	12161463	12161923	0.761364	2.11875
1	12165647	12166126	0.818182	2.49941
1	12166223	12166750	0.875	2.88007
1	12166794	12168530	0.920455	3.1846
1	12168568	12169295	0.920455	3.1846
1	12169410	12170269	0.909091	3.10846
1	12170321	12170722	0.909091	3.10846
1	12170753	12171361	0.897727	3.03233
1	12171719	12172421	0.897727	3.03233
1	12172437	12172544	0.897727	3.03233
1	12172679	12174131	0.852273	2.7278
1	12174477	12174963	0.761364	2.11875
1	12175248	12175768	0.761364	2.11875
1	12175805	12176042	0.75	2.04261
1	12176124	12176199	0.75	2.04261
1	12176230	12176647	0.75	2.04261
1	12176848	12177500	0.75	2.04261
1	12305885	12332758	0.761364	2.11875
1	12353449	12354187	0.75	2.04261
1	12354458	12355957	0.75	2.04261
1	13238108	13239933	0.75	2.04261
1	13240636	13241317	0.75	2.04261
1	13241914	13243993	0.75	2.04261
1	13244028	13245819	0.75	2.04261
1	13252425	13253405	0.772727	2.19488
1	13253953	13254911	0.840909	2.65167
1	13255573	13256031	0.886364	2.9562
1	13257088	13258025	0.897727	3.03233
1	13258108	13259248	0.897727	3.03233
1	13259253	13259739	0.897727	3.03233
1	13259783	13261105	0.818182	2.49941
1	13261166	13261789	0.784091	2.27101
1	13261889	13262771	0.772727	2.19488
1	13265358	13267539	0.795455	2.34715
1	13284771	13285722	0.75	2.04261
1	13286026	13286995	0.75	2.04261
1	13574102	13574685	0.761364	2.11875
1	13574805	13575199	0.761364	2.11875
1	14769534	14770263	0.829545	2.57554
1	14770656	14771903	0.829545	2.57554
1	14772138	14773005	0.840909	2.65167
1	18820425	18826647	0.75	2.04261
1	18828395	18830451	0.806818	2.42327
1	18830892	18833893	0.806818	2.42327
1	21909546	21922103	0.75	2.04261
1	24115659	24140229	0.75	2.04261
1	24142994	24149767	0.75	2.04261
1	24152084	24158721	0.75	2.04261
1	24162307	24174839	0.75	2.04261
1	24175264	24176548	0.75	2.04261
1	24176601	24178896	0.75	2.04261
1	24179093	24183543	0.75	2.04261
1	24184131	24187551	0.75	2.04261
1	24188273	24202471	0.840909	2.65167
1	24203946	24206144	0.840909	2.65167
1	24206358	24207813	0.840909	2.65167
1	24208381	24215305	0.829545	2.57554
1	24219505	24221496	0.829545	2.57554
1	24221534	24224545	0.829545	2.57554
1	24224743	24227852	0.829545	2.57554
1	24231078	24233152	0.829545	2.57554
1	24233490	24235183	0.829545	2.57554
1	24235235	24235877	0.829545	2.57554
1	24239967	24245450	0.818182	2.49941
1	24245497	24246105	0.818182	2.49941
1	24247780	24252370	0.784091	2.27101
1	24641505	24644612	0.829545	2.57554
1	25878896	25880237	0.761364	2.11875
1	25881576	25882608	0.75	2.04261
1	25888898	25889846	0.784091	2.27101
1	25890140	25890543	0.784091	2.27101
1	25890981	25892063	0.784091	2.27101
1	25892064	25894172	0.784091	2.27101
1	25894580	25895087	0.795455	2.34715
1	25896712	25897992	0.829545	2.57554
1	25898335	25898652	0.818182	2.49941
1	25898763	25899028	0.818182	2.49941
1	25899353	25899675	0.818182	2.49941
1	25899745	25901878	0.818182	2.49941
1	25903235	25904741	0.818182	2.49941
1	25904918	25905089	0.818182	2.49941
1	25905262	25905871	0.806818	2.42327
1	25906319	25906913	0.806818	2.42327
1	25907024	25907532	0.806818	2.42327
1	25907684	25908047	0.818182	2.49941
1	25908346	25909252	0.818182	2.49941
1	25909553	25910428	0.852273	2.7278
1	25910475	25910869	0.852273	2.7278
1	25911041	25911443	0.852273	2.7278
1	25911859	25913292	0.852273	2.7278
1	25913835	25915355	0.852273	2.7278
1	25915625	25917772	0.852273	2.7278
1	25917881	25921988	0.852273	2.7278
1	25922399	25924741	0.852273	2.7278
1	25927142	25928511	0.840909	2.65167
1	25928540	25928946	0.829545	2.57554
1	26502337	26503692	0.784091	2.27101
1	26504210	26504868	0.784091	2.27101
1	26504994	26506001	0.784091	2.27101
1	26506426	26509279	0.784091	2.27101
1	26897716	26898141	0.75	2.04261
1	27377758	27382030	0.795455	2.34715
1	27382215	27387124	0.795455	2.34715
1	27387142	27388244	0.795455	2.34715
1	27398669	27400816	0.772727	2.19488
1	27401669	27405398	0.772727	2.19488
1	27410278	27412342	0.772727	2.19488
1	27412502	27413142	0.772727	2.19488
1	27413394	27415921	0.75	2.04261
1	27416046	27416900	0.75	2.04261
1	27417688	27419849	0.75	2.04261
1	27419851	27420553	0.75	2.04261
1	27420655	27421508	0.75	2.04261
1	27426360	27426801	0.75	2.04261
1	27427266	27428171	0.761364	2.11875
1	27428267	27428742	0.761364	2.11875
1	27428781	27431506	0.761364	2.11875
1	27431577	27433711	0.784091	2.27101
1	27433718	27439437	0.784091	2.27101
1	27439477	27440035	0.784091	2.27101
1	27440102	27440742	0.806818	2.42327
1	27440841	27441178	0.806818	2.42327
1	27441211	27442146	0.784091	2.27101
1	27535749	27538631	0.75	2.04261
1	27551637	27553765	0.818182	2.49941
1	27553926	27554730	0.818182	2.49941
1	27554733	27555275	0.818182	2.49941
1	27555661	27556710	0.818182	2.49941
1	27557435	27557555	0.818182	2.49941
1	27557848	27557976	0.818182	2.49941
1	27558365	27558495	0.818182	2.49941
1	27558665	27559239	0.818182	2.49941
1	27596606	27598306	0.784091	2.27101
1	27600590	27603671	0.795455	2.34715
1	27604529	27619747	0.829545	2.57554
1	27619842	27620131	0.795455	2.34715
1	27623027	27626334	0.840909	2.65167
1	27627061	27627801	0.784091	2.27101
1	27627829	27628611	0.784091	2.27101
1	27628704	27628817	0.784091	2.27101
1	27629111	27630118	0.795455	2.34715
1	27630286	27633733	0.795455	2.34715
1	27635341	27635935	0.795455	2.34715
1	27636605	27637797	0.795455	2.34715
1	27637908	27639257	0.795455	2.34715
1	27639402	27642548	0.795455	2.34715
1	27642606	27643737	0.795455	2.34715
1	27643764	27644725	0.795455	2.34715
1	27644832	27646792	0.795455	2.34715
1	27647007	27647290	0.784091	2.27101
1	27647323	27647448	0.784091	2.27101
1	27647600	27647997	0.784091	2.27101
1	27648406	27649229	0.784091	2.27101
1	27649508	27650060	0.784091	2.27101
1	27650304	27650612	0.784091	2.27101
1	27650671	27651520	0.806818	2.42327
1	27651535	27653687	0.806818	2.42327
1	27668127	27668839	0.772727	2.19488
1	27668926	27669745	0.772727	2.19488
1	27669782	27670413	0.806818	2.42327
1	27670498	27671736	0.761364	2.11875
1	27713239	27734885	0.818182	2.49941
1	27735045	27751630	0.818182	2.49941
1	27755438	27775644	0.852273	2.7278
1	27792774	27797262	0.875	2.88007
1	27797658	27799010	0.875	2.88007
1	27800364	27801050	0.875	2.88007
1	27802163	27807853	0.875	2.88007
1	27810098	27844259	0.875	2.88007
1	27849590	27860987	0.886364	2.9562
1	27861686	27928795	0.920455	3.1846
1	27932277	27952269	0.897727	3.03233
1	27964497	27994390	0.829545	2.57554
1	28005909	28196649	0.818182	2.49941
1	28200132	28254404	0.818182	2.49941
1	28255013	28267999	0.840909	2.65167
1	28270164	28282068	0.772727	2.19488
1	28282155	28283498	0.761364	2.11875
1	28283511	28289296	0.761364	2.11875
1	28290037	28291499	0.761364	2.11875
1	28292946	28295843	0.761364	2.11875
1	28296283	28299040	0.772727	2.19488
1	28299256	28300387	0.75	2.04261
1	28301110	28312882	0.75	2.04261
1	28312923	28313981	0.75	2.04261
1	28528814	28531788	0.75	2.04261
1	28532051	28533403	0.75	2.04261
1	28533420	28534205	0.75	2.04261
1	28534261	28534769	0.75	2.04261
1	28534808	28536727	0.75	2.04261
1	28537162	28546147	0.75	2.04261
1	28546297	28547171	0.75	2.04261
1	28547518	28554145	0.852273	2.7278
1	28554252	28559386	0.852273	2.7278
1	28561000	28569644	0.852273	2.7278
1	28570310	28578565	0.863636	2.80393
1	28578630	28578894	0.806818	2.42327
1	28579132	28579803	0.806818	2.42327
1	28580072	28581337	0.795455	2.34715
1	28581508	28582759	0.795455	2.34715
1	28583121	28586304	0.818182	2.49941
1	28587176	28589800	0.840909	2.65167
1	28592243	28597287	0.806818	2.42327
1	28597327	28600584	0.806818	2.42327
1	28600824	28603077	0.795455	2.34715
1	28603499	28606174	0.795455	2.34715
1	28606240	28606630	0.795455	2.34715
1	28606636	28606994	0.795455	2.34715
1	28607100	28607274	0.795455	2.34715
1	28607285	28608043	0.795455	2.34715
1	28608788	28609446	0.840909	2.65167
1	28609590	28610517	0.852273	2.7278
1	28610644	28611258	0.909091	3.10846
1	28611782	28615045	0.886364	2.9562
1	28615673	28617256	0.886364	2.9562
1	28617258	28620302	0.886364	2.9562
1	28620901	28626250	0.875	2.88007
1	28626302	28629935	0.875	2.88007
1	28630050	28631603	0.875	2.88007
1	28631605	28631984	0.875	2.88007
1	28632207	28633560	0.875	2.88007
1	28633942	28638532	0.863636	2.80393
1	28638622	28640495	0.875	2.88007
1	28712187	28717380	0.75	2.04261
1	28718098	28721662	0.761364	2.11875
1	28721936	28728289	0.784091	2.27101
1	28741772	28744365	0.931818	3.26072
1	28747021	28749527	0.920455	3.1846
1	28749536	28750501	0.897727	3.03233
1	28750640	28751891	0.897727	3.03233
1	28751898	28753588	0.897727	3.03233
1	28753724	28781434	0.909091	3.10846
1	28783229	28801418	0.875	2.88007
1	28801523	28810017	0.863636	2.80393
1	28810511	28811709	0.852273	2.7278
1	28811715	28814821	0.840909	2.65167
1	28818236	28822354	0.840909	2.65167
1	28822664	28822912	0.818182	2.49941
1	28823107	28823554	0.818182	2.49941
1	28823677	28824791	0.852273	2.7278
1	28825144	28826428	0.840909	2.65167
1	28826984	28827211	0.840909	2.65167
1	28827262	28828186	0.829545	2.57554
1	28828317	28828940	0.829545	2.57554
1	28828992	28829680	0.829545	2.57554
1	28830104	28830664	0.829545	2.57554
1	28830851	28831179	0.829545	2.57554
1	28831274	28831862	0.840909	2.65167
1	28832842	28834459	0.840909	2.65167
1	28835078	28836836	0.840909	2.65167
1	28839995	28842840	0.840909	2.65167
1	28844370	28845778	0.840909	2.65167
1	28848297	28850354	0.840909	2.65167
1	28850564	28854247	0.863636	2.80393
1	28856702	28859146	0.852273	2.7278
1	28859965	28865487	0.840909	2.65167
1	28865496	28869316	0.829545	2.57554
1	28870359	28870756	0.795455	2.34715
1	28871199	28877049	0.863636	2.80393
1	28877175	28878199	0.75	2.04261
1	28878606	28880205	0.75	2.04261
1	28880369	28880679	0.75	2.04261
1	28881160	28881866	0.784091	2.27101
1	28892187	28897639	0.761364	2.11875
1	28900722	28905797	0.840909	2.65167
1	28905798	28908916	0.795455	2.34715
1	28909077	28910894	0.772727	2.19488
1	28911582	28912896	0.784091	2.27101
1	28918610	28922631	0.806818	2.42327
1	28922946	28923774	0.75	2.04261
1	28924067	28928434	0.761364	2.11875
1	28928487	28929217	0.772727	2.19488
1	28930669	28935704	0.818182	2.49941
1	28936011	28936292	0.772727	2.19488
1	28936399	28942907	0.772727	2.19488
1	28943382	28945508	0.761364	2.11875
1	29119592	29120037	0.761364	2.11875
1	29120236	29121464	0.75	2.04261
1	29121612	29121808	0.75	2.04261
1	29121901	29122235	0.75	2.04261
1	29125289	29125726	0.772727	2.19488
1	29125733	29126299	0.772727	2.19488
1	29126521	29127167	0.965909	3.48912
1	29127328	29128539	0.875	2.88007
1	29128581	29129729	0.875	2.88007
1	29130079	29131852	0.863636	2.80393
1	29132198	29132834	0.863636	2.80393
1	29132854	29133538	0.863636	2.80393
1	29133643	29134238	0.863636	2.80393
1	29134367	29136193	0.863636	2.80393
1	29136943	29137565	0.852273	2.7278
1	29137583	29139225	0.852273	2.7278
1	29139335	29140325	0.852273	2.7278
1	29140346	29141732	0.840909	2.65167
1	29142374	29144595	0.852273	2.7278
1	29233190	29239755	0.772727	2.19488
1	29239851	29244249	0.818182	2.49941
1	29244364	29245170	0.897727	3.03233
1	29245203	29245556	0.897727	3.03233
1	29245559	29247759	0.886364	2.9562
1	29247894	29249610	0.886364	2.9562
1	29249614	29250335	0.886364	2.9562
1	29250392	29251499	0.886364	2.9562
1	29251807	29254809	0.931818	3.26072
1	29254854	29255329	0.931818	3.26072
1	29255459	29256289	0.931818	3.26072
1	29256321	29258145	0.931818	3.26072
1	29258178	29258509	0.818182	2.49941
1	29258515	29258799	0.818182	2.49941
1	29258927	29260110	0.818182	2.49941
1	29260807	29261322	0.75	2.04261
1	29261345	29261622	0.75	2.04261
1	29261671	29263739	0.75	2.04261
1	29264777	29265085	0.75	2.04261
1	29265118	29266763	0.772727	2.19488
1	29301959	29302640	0.75	2.04261
1	29302651	29303938	0.75	2.04261
1	29303975	29306750	0.75	2.04261
1	29306936	29308322	0.761364	2.11875
1	29308352	29310543	0.75	2.04261
1	29310649	29315903	0.818182	2.49941
1	29316647	29317537	0.818182	2.49941
1	29317612	29319501	0.806818	2.42327
1	29319688	29326084	0.795455	2.34715
1	29327434	29327759	0.909091	3.10846
1	29329030	29331769	0.931818	3.26072
1	29331882	29332308	0.977273	3.56525
1	29332394	29333484	0.75	2.04261
1	29424738	29427300	0.829545	2.57554
1	29427406	29428165	0.829545	2.57554
1	29429108	29430302	0.852273	2.7278
1	29598933	29601300	0.75	2.04261
1	29611207	29613325	0.75	2.04261
1	29614220	29615068	0.772727	2.19488
1	29615535	29615865	0.795455	2.34715
1	29615941	29617345	0.806818	2.42327
1	29617547	29626732	0.806818	2.42327
1	29627127	29628034	0.806818	2.42327
1	29628120	29628228	0.806818	2.42327
1	29628298	29629771	0.806818	2.42327
1	29658033	29659835	0.829545	2.57554
1	29669285	29669815	0.818182	2.49941
1	29670771	29672382	0.909091	3.10846
1	29672458	29675046	0.909091	3.10846
1	29675537	29676847	0.954545	3.41299
1	29676954	29677451	0.954545	3.41299
1	29677540	29678393	0.954545	3.41299
1	29678468	29679427	0.965909	3.48912
1	29679504	29680056	0.943182	3.33686
1	29680061	29681827	0.943182	3.33686
1	29683718	29686627	0.954545	3.41299
1	29686682	29691385	0.818182	2.49941
1	29691564	29695439	0.818182	2.49941
1	29696244	29699895	0.818182	2.49941
1	29704879	29707794	0.784091	2.27101
1	29708040	29709272	0.818182	2.49941
1	29831313	29833050	0.818182	2.49941
1	29833522	29836543	0.840909	2.65167
1	29839381	29844142	0.875	2.88007
1	29844214	29845093	0.875	2.88007
1	29845877	29847077	0.897727	3.03233
1	29849032	29851744	0.875	2.88007
1	29851784	29853388	0.829545	2.57554
1	29853406	29853881	0.829545	2.57554
1	29853945	29854508	0.818182	2.49941
1	29854632	29855836	0.761364	2.11875
1	29855849	29857923	0.761364	2.11875
1	29857941	29858317	0.761364	2.11875
1	29858367	29859147	0.75	2.04261
1	29859617	29861427	0.772727	2.19488
1	29861654	29866452	0.852273	2.7278
1	29867012	29867405	0.840909	2.65167
1	29867904	29869931	0.840909	2.65167
1	29871746	29873391	0.852273	2.7278
1	29873909	29875076	0.875	2.88007
1	29875192	29882000	0.875	2.88007
1	29916599	29919240	0.772727	2.19488
1	29919282	29920587	0.772727	2.19488
1	29920749	29921422	0.772727	2.19488
1	29921520	29923861	0.784091	2.27101
1	29924173	29925953	0.784091	2.27101
1	29927511	29929725	0.852273	2.7278
1	29930642	29938232	0.795455	2.34715
1	29939742	29940817	0.806818	2.42327
1	29941933	29942593	0.806818	2.42327
1	29942928	29945010	0.852273	2.7278
1	29945040	29946377	0.852273	2.7278
1	29946519	29946726	0.863636	2.80393
1	29946856	29947349	0.863636	2.80393
1	29947640	29950579	0.852273	2.7278
1	29950626	29951419	0.840909	2.65167
1	29951573	29951847	0.840909	2.65167
1	29951904	29952501	0.840909	2.65167
1	29953415	29954575	0.840909	2.65167
1	29954639	29956776	0.840909	2.65167
1	29957172	29957619	0.818182	2.49941
1	29957810	29958654	0.852273	2.7278
1	29958971	29959350	0.852273	2.7278
1	29959428	29960669	0.852273	2.7278
1	29960749	29962375	0.852273	2.7278
1	29962476	29963259	0.75	2.04261
1	29983453	29987753	0.75	2.04261
1	29989050	29990253	0.875	2.88007
1	29990524	29991785	0.897727	3.03233
1	29991933	29992760	0.875	2.88007
1	29994410	29995640	0.840909	2.65167
1	29995655	29996172	0.840909	2.65167
1	29996220	29996392	0.840909	2.65167
1	29996508	29998711	0.840909	2.65167
1	29998928	29999300	0.840909	2.65167
1	29999318	30000777	0.852273	2.7278
1	30000886	30002472	0.852273	2.7278
1	30002525	30003044	0.852273	2.7278
1	30003145	30005613	0.875	2.88007
1	30005970	30010814	0.840909	2.65167
1	30010870	30012441	0.829545	2.57554
1	30012478	30013263	0.829545	2.57554
1	30013282	30016067	0.829545	2.57554
1	30016320	30017205	0.863636	2.80393
1	30017322	30018159	0.863636	2.80393
1	30020544	30026421	0.761364	2.11875
1	30026464	30027487	0.75	2.04261
1	30049352	30051902	0.761364	2.11875
1	30052822	30055641	0.761364	2.11875
1	30056631	30057092	0.761364	2.11875
1	30057192	30057394	0.75	2.04261
1	30057482	30059452	0.75	2.04261
1	30059493	30062732	0.784091	2.27101
1	30064413	30068185	0.806818	2.42327
1	30068193	30084118	0.852273	2.7278
1	30086722	30087338	0.829545	2.57554
1	30087475	30094461	0.829545	2.57554
1	30095900	30098052	0.829545	2.57554
1	30105661	30106277	0.829545	2.57554
1	30114492	30117703	0.852273	2.7278
1	30117842	30118730	0.852273	2.7278
1	30119696	30121630	0.852273	2.7278
1	30121935	30126242	0.852273	2.7278
1	30126750	30128448	0.875	2.88007
1	30129810	30141274	0.954545	3.41299
1	30141968	30145916	0.931818	3.26072
1	30145942	30146986	0.931818	3.26072
1	30147771	30148197	0.931818	3.26072
1	30148240	30149415	0.943182	3.33686
1	30149825	30152781	0.954545	3.41299
1	30153195	30161250	0.954545	3.41299
1	30161361	30161961	0.954545	3.41299
1	30162201	30162634	0.954545	3.41299
1	30162670	30163564	0.954545	3.41299
1	30163733	30164322	0.954545	3.41299
1	30164984	30165725	0.954545	3.41299
1	30165785	30166459	0.954545	3.41299
1	30166918	30167093	0.954545	3.41299
1	30168489	30168924	0.931818	3.26072
1	30169053	30172242	0.931818	3.26072
1	30172495	30177275	0.943182	3.33686
1	30177651	30178240	0.943182	3.33686
1	30183245	30183796	0.795455	2.34715
1	30183954	30185169	0.795455	2.34715
1	30185610	30188126	0.806818	2.42327
1	30188209	30190508	0.795455	2.34715
1	30190536	30194710	0.840909	2.65167
1	30194715	30195376	0.840909	2.65167
1	30195789	30196628	0.840909	2.65167
1	30196785	30197124	0.840909	2.65167
1	30197155	30197362	0.840909	2.65167
1	30198127	30198426	0.840909	2.65167
1	30198502	30199150	0.840909	2.65167
1	30200058	30201357	0.761364	2.11875
1	30201481	30203101	0.761364	2.11875
1	30203371	30203817	0.75	2.04261
1	30214685	30218065	0.761364	2.11875
1	30218679	30219154	0.863636	2.80393
1	30219168	30219362	0.840909	2.65167
1	30219374	30219706	0.840909	2.65167
1	30219754	30221210	0.852273	2.7278
1	30221279	30221545	0.784091	2.27101
1	30221629	30221762	0.784091	2.27101
1	30222132	30222522	0.784091	2.27101
1	30222547	30223232	0.784091	2.27101
1	30223493	30224228	0.784091	2.27101
1	30499561	30501191	0.761364	2.11875
1	30501426	30514359	0.784091	2.27101
1	30514732	30525412	0.784091	2.27101
1	30528213	30538771	0.772727	2.19488
1	30549466	30550852	0.75	2.04261
1	30550870	30551626	0.75	2.04261
1	30551709	30551952	0.75	2.04261
1	30552168	30554476	0.75	2.04261
1	30555820	30558998	0.840909	2.65167
1	30559524	30560310	0.840909	2.65167
1	30561573	30568418	0.840909	2.65167
1	30571178	30574114	0.784091	2.27101
1	30574417	30574608	0.784091	2.27101
1	30574633	30575023	0.772727	2.19488
1	30575153	30576140	0.761364	2.11875
1	30576165	30576807	0.75	2.04261
1	30580473	30581236	0.75	2.04261
1	30581419	30581816	0.75	2.04261
1	30582073	30582541	0.75	2.04261
1	30582754	30583137	0.75	2.04261
1	30583336	30583836	0.75	2.04261
1	30584297	30584637	0.75	2.04261
1	30584931	30587260	0.761364	2.11875
1	30587593	30587886	0.75	2.04261
1	30588761	30590615	0.75	2.04261
1	30591521	30592261	0.75	2.04261
1	30592398	30594591	0.75	2.04261
1	30663445	30665684	0.784091	2.27101
1	30666717	30670122	0.784091	2.27101
1	30670124	30671891	0.806818	2.42327
1	30672394	30672665	0.909091	3.10846
1	30672693	30674334	0.931818	3.26072
1	30674508	30675463	0.954545	3.41299
1	30678432	30683790	0.954545	3.41299
1	30685081	30691821	0.943182	3.33686
1	30691825	30696511	0.931818	3.26072
1	30697081	30703166	0.931818	3.26072
1	30703486	30716022	0.920455	3.1846
1	30716030	30716933	0.920455	3.1846
1	30717002	30717528	0.920455	3.1846
1	30717750	30718266	0.920455	3.1846
1	30718389	30724616	0.920455	3.1846
1	30724663	30726941	0.954545	3.41299
1	30727043	30727152	0.886364	2.9562
1	30727159	30727439	0.886364	2.9562
1	30727448	30728107	0.886364	2.9562
1	30729577	30730638	0.886364	2.9562
1	30731058	30731678	0.886364	2.9562
1	30732048	30732355	0.886364	2.9562
1	30732436	30733454	0.886364	2.9562
1	30733468	30734237	0.886364	2.9562
1	30812652	30813483	0.75	2.04261
1	30813511	30818798	0.784091	2.27101
1	30819061	30820105	0.784091	2.27101
1	30820182	30821095	0.784091	2.27101
1	30821488	30824241	0.784091	2.27101
1	30849311	30849896	0.954545	3.41299
1	30850064	30850671	0.954545	3.41299
1	30850824	30854587	0.852273	2.7278
1	30854653	30856018	0.818182	2.49941
1	31020314	31021303	0.75	2.04261
1	31081063	31083152	0.806818	2.42327
1	31083646	31085247	0.784091	2.27101
1	31085277	31086156	0.806818	2.42327
1	31086169	31089647	0.931818	3.26072
1	31089821	31091390	0.920455	3.1846
1	31091647	31092055	0.920455	3.1846
1	31297500	31298700	0.772727	2.19488
1	31298708	31303034	0.886364	2.9562
1	31303114	31306113	0.886364	2.9562
1	31525806	31528466	0.818182	2.49941
1	31529307	31530407	0.897727	3.03233
1	31530465	31530685	0.795455	2.34715
1	31530864	31531460	0.806818	2.42327
1	31531488	31532584	0.806818	2.42327
1	31533517	31536285	0.806818	2.42327
1	31536348	31536623	0.784091	2.27101
1	31537869	31538858	0.784091	2.27101
1	31538983	31540045	0.761364	2.11875
1	31541189	31545328	0.863636	2.80393
1	31545732	31546173	0.863636	2.80393
1	33100502	33103609	0.75	2.04261
1	33103643	33103814	0.75	2.04261
1	33172621	33176485	0.852273	2.7278
1	33177743	33180422	0.852273	2.7278
1	33180627	33181193	0.852273	2.7278
1	33181443	33182105	0.852273	2.7278
1	33182136	33182931	0.852273	2.7278
1	33182960	33184061	0.852273	2.7278
1	33184848	33185360	0.761364	2.11875
1	33186258	33186895	0.761364	2.11875
1	33187090	33187502	0.840909	2.65167
1	33187559	33189380	0.875	2.88007
1	33189432	33190429	0.909091	3.10846
1	33190497	33191022	0.863636	2.80393
1	33191066	33191519	0.863636	2.80393
1	33191690	33192375	0.863636	2.80393
1	33192408	33192632	0.863636	2.80393
1	33192647	33194214	0.852273	2.7278
1	33194285	33198506	0.795455	2.34715
1	33198681	33201009	0.772727	2.19488
1	33201343	33202573	0.772727	2.19488
1	33203297	33204554	0.772727	2.19488
1	33204709	33207256	0.772727	2.19488
1	33207727	33209683	0.772727	2.19488
1	33209701	33216286	0.772727	2.19488
1	33216296	33218110	0.772727	2.19488
1	33218192	33218259	0.772727	2.19488
1	33218282	33220127	0.772727	2.19488
1	33220543	33225520	0.772727	2.19488
1	33225766	33226506	0.772727	2.19488
1	33231502	33231922	0.784091	2.27101
1	33231980	33232317	0.784091	2.27101
1	33232374	33232752	0.784091	2.27101
1	33232822	33233288	0.784091	2.27101
1	33233301	33234785	0.784091	2.27101
1	33235358	33236033	0.772727	2.19488
1	33236240	33236612	0.772727	2.19488
1	33236662	33237551	0.772727	2.19488
1	33237751	33241935	0.75	2.04261
1	34950181	34951263	0.863636	2.80393
1	34951363	34951942	0.863636	2.80393
1	34952168	34952524	0.852273	2.7278
1	34953243	34955288	0.852273	2.7278
1	34956274	34961787	0.852273	2.7278
1	34964419	34965054	0.840909	2.65167
1	34965061	34966143	0.852273	2.7278
1	34966640	34969456	0.852273	2.7278
1	34970408	34972119	0.863636	2.80393
1	34972566	34973124	0.772727	2.19488
1	34973156	34975729	0.784091	2.27101
1	34975918	34976925	0.852273	2.7278
1	34977070	34986489	0.795455	2.34715
1	35007607	35013891	0.829545	2.57554
1	35726104	35731053	0.829545	2.57554
1	35731244	35736032	0.806818	2.42327
1	35736707	35737532	0.806818	2.42327
1	35737596	35737931	0.806818	2.42327
1	35738210	35738744	0.806818	2.42327
1	38764381	38766768	0.761364	2.11875
1	38767134	38781921	0.761364	2.11875
1	39958711	39962133	0.943182	3.33686
1	39962141	39977033	0.875	2.88007
1	39980219	39983752	0.875	2.88007
1	39991994	40049096	0.875	2.88007
1	40077648	40077983	0.863636	2.80393
1	40083095	40086643	0.863636	2.80393
1	40087538	40088564	0.863636	2.80393
1	40089044	40092691	0.863636	2.80393
1	40092981	40097672	0.863636	2.80393
1	40121961	40128845	0.852273	2.7278
1	40136909	40181700	0.840909	2.65167
1	40182271	40186561	0.840909	2.65167
1	40188377	40233281	0.909091	3.10846
1	40241602	40249323	0.909091	3.10846
1	40249374	40256708	0.886364	2.9562
1	40257756	40259896	0.806818	2.42327
1	40260052	40423807	0.875	2.88007
1	40429463	40430679	0.863636	2.80393
1	40431163	40431371	0.863636	2.80393
1	40431704	40433448	0.829545	2.57554
1	40436745	40440404	0.829545	2.57554
1	40442939	40444004	0.829545	2.57554
1	40444267	40448711	0.829545	2.57554
1	40451345	40459510	0.829545	2.57554
1	40459598	40463056	0.829545	2.57554
1	40463492	40467034	0.75	2.04261
1	40541329	40543439	0.761364	2.11875
1	40543716	40545869	0.761364	2.11875
1	40603060	40606122	0.75	2.04261
1	40666428	40670860	0.761364	2.11875
1	40670900	40674079	0.761364	2.11875
1	40674136	40675250	0.761364	2.11875
1	40676039	40680223	0.761364	2.11875
1	40680489	40683464	0.761364	2.11875
1	40683755	40684914	0.761364	2.11875
1	40685164	40686714	0.829545	2.57554
1	40687069	40687949	0.840909	2.65167
1	40688043	40690172	0.852273	2.7278
1	40691122	40697203	0.840909	2.65167
1	42286827	42288623	0.761364	2.11875
1	42288793	42289135	0.761364	2.11875
1	42289168	42289809	0.761364	2.11875
1	42289817	42290033	0.761364	2.11875
1	42290047	42290870	0.761364	2.11875
1	42290903	42292591	0.761364	2.11875
1	42292870	42297836	0.761364	2.11875
1	42298152	42298411	0.761364	2.11875
1	42298570	42301081	0.761364	2.11875
1	42301283	42303087	0.761364	2.11875
1	42303256	42305742	0.761364	2.11875
1	42305933	42306858	0.761364	2.11875
1	42307045	42307725	0.761364	2.11875
1	42307823	42308145	0.761364	2.11875
1	42308171	42308417	0.761364	2.11875
1	42308695	42309069	0.761364	2.11875
1	42309096	42309651	0.761364	2.11875
1	42309661	42310218	0.761364	2.11875
1	42310220	42310428	0.761364	2.11875
1	42310432	42310746	0.761364	2.11875
1	42310828	42311125	0.761364	2.11875
1	42311160	42311368	0.761364	2.11875
1	42311528	42311807	0.761364	2.11875
1	42311882	42312658	0.761364	2.11875
1	42312717	42313307	0.761364	2.11875
1	42313318	42313714	0.761364	2.11875
1	42313845	42314677	0.761364	2.11875
1	42314815	42315253	0.761364	2.11875
1	42315388	42315648	0.761364	2.11875
1	42315691	42316395	0.761364	2.11875
1	42316910	42330665	0.772727	2.19488
1	42337594	42339822	0.75	2.04261
1	42340653	42343614	0.75	2.04261
1	42344032	42344628	0.75	2.04261
1	42344641	42346135	0.75	2.04261
1	42346510	42347127	0.75	2.04261
1	42357784	42361149	0.761364	2.11875
1	42361239	42362692	0.772727	2.19488
1	42363790	42368422	0.75	2.04261
1	42368891	42371728	0.784091	2.27101
1	42372085	42374450	0.784091	2.27101
1	42374635	42376203	0.784091	2.27101
1	42376298	42376990	0.784091	2.27101
1	42377449	42378453	0.784091	2.27101
1	42378508	42381181	0.784091	2.27101
1	43068249	43069574	0.806818	2.42327
1	43069744	43074794	0.806818	2.42327
1	43075186	43076133	0.806818	2.42327
1	43076854	43077653	0.818182	2.49941
1	43078256	43079458	0.818182	2.49941
1	43079810	43080172	0.784091	2.27101
1	43082177	43089387	0.772727	2.19488
1	43100319	43103772	0.772727	2.19488
1	43106426	43110886	0.784091	2.27101
1	43113053	43118080	0.772727	2.19488
1	43119190	43119714	0.772727	2.19488
1	43119733	43120076	0.772727	2.19488
1	43120134	43120550	0.772727	2.19488
1	43120575	43121074	0.772727	2.19488
1	43121149	43122740	0.772727	2.19488
1	43122897	43124453	0.772727	2.19488
1	43124662	43126609	0.772727	2.19488
1	43128526	43131540	0.772727	2.19488
1	43133554	43135077	0.829545	2.57554
1	43135900	43137369	0.829545	2.57554
1	43138048	43138386	0.829545	2.57554
1	43148592	43149162	0.75	2.04261
1	43149761	43151189	0.75	2.04261
1	43151310	43153163	0.761364	2.11875
1	43154092	43155584	0.761364	2.11875
1	43155830	43156685	0.761364	2.11875
1	43156785	43162186	0.761364	2.11875
1	43162768	43173120	0.840909	2.65167
1	43173228	43173699	0.840909	2.65167
1	43173723	43176547	0.840909	2.65167
1	43177001	43177619	0.784091	2.27101
1	43177663	43178253	0.772727	2.19488
1	43178444	43178937	0.772727	2.19488
1	43179113	43183823	0.795455	2.34715
1	43184204	43185720	0.795455	2.34715
1	43186683	43187659	0.863636	2.80393
1	43187717	43190880	0.863636	2.80393
1	43191301	43195014	0.931818	3.26072
1	43195035	43199336	0.909091	3.10846
1	43199657	43204953	0.909091	3.10846
1	43206757	43211760	0.909091	3.10846
1	43212334	43220234	0.863636	2.80393
1	43223143	43229134	0.886364	2.9562
1	43229261	43231326	0.886364	2.9562
1	43231738	43232244	0.818182	2.49941
1	43232535	43234939	0.818182	2.49941
1	43707402	43708994	0.795455	2.34715
1	43711256	43712142	0.795455	2.34715
1	43712206	43713536	0.795455	2.34715
1	43713569	43714220	0.795455	2.34715
1	43714228	43714609	0.795455	2.34715
1	43714722	43715262	0.795455	2.34715
1	43715481	43716833	0.795455	2.34715
1	43716921	43717269	0.795455	2.34715
1	43717279	43717820	0.795455	2.34715
1	43718049	43719526	0.897727	3.03233
1	43719627	43720681	0.897727	3.03233
1	43720872	43721840	0.863636	2.80393
1	43721894	43722462	0.863636	2.80393
1	43722516	43723864	0.863636	2.80393
1	43725919	43726705	0.863636	2.80393
1	43727010	43729079	0.863636	2.80393
1	43729237	43730208	0.863636	2.80393
1	43730878	43741446	0.840909	2.65167
1	49687962	49688587	0.897727	3.03233
1	49688951	49692403	0.886364	2.9562
1	49692588	49693733	0.920455	3.1846
1	49693949	49694674	0.920455	3.1846
1	49694767	49696364	0.852273	2.7278
1	49696507	49698809	0.840909	2.65167
1	49698852	49700121	0.840909	2.65167
1	49700680	49701980	0.840909	2.65167
1	49702044	49702961	0.784091	2.27101
1	50344665	50346332	0.75	2.04261
1	50346666	50349791	0.75	2.04261
1	50349890	50350435	0.75	2.04261
1	56136525	56137323	0.761364	2.11875
1	64692217	64697374	0.772727	2.19488
1	64697392	64702131	0.829545	2.57554
1	64702222	64703585	0.829545	2.57554
1	64703787	64704237	0.829545	2.57554
1	64704306	64709687	0.829545	2.57554
1	64710068	64712121	0.795455	2.34715
1	64712652	64713875	0.795455	2.34715
1	64714866	64716467	0.795455	2.34715
1	64716545	64725141	0.795455	2.34715
1	64726992	64735482	0.795455	2.34715
1	64735639	64739266	0.795455	2.34715
1	64743501	64752696	0.795455	2.34715
1	64851316	64963245	0.818182	2.49941
1	65044760	65267146	0.795455	2.34715
1	65340641	65387936	0.784091	2.27101
1	65391628	65410458	0.75	2.04261
1	65410563	65415795	0.75	2.04261
1	65479340	65560760	0.761364	2.11875
1	73960494	73963204	0.795455	2.34715
1	73964911	73970608	0.795455	2.34715
1	73970613	73971334	0.795455	2.34715
1	73971341	73973269	0.920455	3.1846
1	73973606	73977817	0.920455	3.1846
1	73978095	73978324	0.920455	3.1846
1	73978388	73978709	0.920455	3.1846
1	73978984	73979427	0.920455	3.1846
1	73979516	73980155	0.829545	2.57554
1	73980322	73989180	0.829545	2.57554
1	74006531	74029882	0.829545	2.57554
1	74084985	74086244	0.829545	2.57554
1	74087936	74099391	0.829545	2.57554
1	74100953	74106717	0.829545	2.57554
1	74107313	74107864	0.852273	2.7278
1	74108264	74109713	0.772727	2.19488
1	74109816	74110507	0.772727	2.19488
1	74110650	74111653	0.772727	2.19488
1	74111685	74112539	0.920455	3.1846
1	74112557	74113657	0.920455	3.1846
1	74113710	74115448	0.920455	3.1846
1	74115831	74125788	0.920455	3.1846
1	74131990	74136642	0.829545	2.57554
1	74137652	74150520	0.829545	2.57554
1	74387798	74406298	0.829545	2.57554
1	74408322	74414074	0.829545	2.57554
1	74414354	74415413	0.829545	2.57554
1	74415572	74416932	0.829545	2.57554
1	74417032	74418401	0.829545	2.57554
1	74418414	74424758	0.829545	2.57554
1	74425023	74426974	0.795455	2.34715
1	74427084	74469874	0.829545	2.57554
1	74471949	74540119	0.806818	2.42327
1	74555880	74561747	0.806818	2.42327
1	74567056	74576182	0.852273	2.7278
1	74576189	74599830	0.852273	2.7278
1	74602292	74608828	0.852273	2.7278
1	74609655	74614177	0.852273	2.7278
1	74614316	74621029	0.863636	2.80393
1	74622163	74638823	0.863636	2.80393
1	74658321	74662286	0.784091	2.27101
1	74670981	74701390	0.784091	2.27101
1	74701740	74704240	0.75	2.04261
1	74704506	74713810	0.75	2.04261
1	74714365	74715783	0.75	2.04261
1	74716403	74717354	0.75	2.04261
1	74717856	74718143	0.75	2.04261
1	74718170	74718519	0.75	2.04261
1	80652557	80653835	0.75	2.04261
1	80653841	80654777	0.75	2.04261
1	80654924	80655292	0.75	2.04261
1	80655306	80657369	0.75	2.04261
1	80657503	80657942	0.75	2.04261
1	80658011	80658577	0.75	2.04261
1	80658598	80661228	0.75	2.04261
1	80675071	80682478	0.829545	2.57554
1	80699977	80702491	0.863636	2.80393
1	80702497	80706477	0.852273	2.7278
1	80707240	80708032	0.852273	2.7278
1	80710371	80711712	0.852273	2.7278
1	80711809	80716855	0.852273	2.7278
1	80717212	80717820	0.829545	2.57554
1	80717874	80718358	0.829545	2.57554
1	80718633	80719020	0.829545	2.57554
1	80719100	80720727	0.829545	2.57554
1	80721289	80722397	0.829545	2.57554
1	80723518	80725623	0.829545	2.57554
1	80725777	80732952	0.840909	2.65167
1	80734803	80751419	0.840909	2.65167
1	80752881	80758437	0.840909	2.65167
1	80758704	80763348	0.863636	2.80393
1	80764297	80764718	0.863636	2.80393
1	80764829	80766645	0.863636	2.80393
1	80766854	80767815	0.909091	3.10846
1	80769042	80769427	0.909091	3.10846
1	80769429	80769808	0.909091	3.10846
1	80769834	80770643	0.909091	3.10846
1	80770655	80771533	0.909091	3.10846
1	80771536	80771890	0.909091	3.10846
1	80772030	80773698	0.909091	3.10846
1	80776366	80781468	0.909091	3.10846
1	80783361	80785065	0.829545	2.57554
1	80788653	80797138	0.840909	2.65167
1	80807878	80823214	0.818182	2.49941
1	80823661	80832953	0.806818	2.42327
1	80833878	80837201	0.795455	2.34715
1	80837914	80840602	0.795455	2.34715
1	80840851	80841257	0.795455	2.34715
1	80841283	80845691	0.829545	2.57554
1	81231193	81242007	0.772727	2.19488
1	81768281	81776758	0.897727	3.03233
1	81777245	81780192	0.886364	2.9562
1	81780676	81782417	0.886364	2.9562
1	81783391	81850276	0.886364	2.9562
1	81851327	81854429	0.886364	2.9562
1	81854861	81856702	0.886364	2.9562
1	81857481	81860995	0.886364	2.9562
1	81861248	81867396	0.886364	2.9562
1	81867880	81868559	0.886364	2.9562
1	81868923	81869946	0.886364	2.9562
1	81870014	81870723	0.886364	2.9562
1	81870979	81871618	0.886364	2.9562
1	81872212	81872963	0.886364	2.9562
1	81872982	81873613	0.886364	2.9562
1	81873681	81887252	0.886364	2.9562
1	81895227	81902279	0.943182	3.33686
1	81903661	81922014	0.943182	3.33686
1	84094553	84095196	0.761364	2.11875
1	84095219	84096620	0.761364	2.11875
1	84096646	84097442	0.761364	2.11875
1	84097500	84097889	0.761364	2.11875
1	84098139	84098267	0.761364	2.11875
1	84098596	84099190	0.761364	2.11875
1	84099204	84099486	0.761364	2.11875
1	84099538	84099685	0.761364	2.11875
1	84099716	84100420	0.761364	2.11875
1	84106013	84106728	0.761364	2.11875
1	84108669	84109053	0.795455	2.34715
1	84109302	84114359	0.795455	2.34715
1	84114913	84117145	0.795455	2.34715
1	84120502	84122955	0.818182	2.49941
1	84123946	84125792	0.818182	2.49941
1	84126151	84128196	0.784091	2.27101
1	84128771	84131714	0.784091	2.27101
1	84131844	84133090	0.784091	2.27101
1	84133276	84134189	0.784091	2.27101
1	84134428	84136270	0.784091	2.27101
1	84137094	84138219	0.784091	2.27101
1	84138290	84139752	0.784091	2.27101
1	84139755	84147770	0.784091	2.27101
1	84161760	84175834	0.784091	2.27101
1	84175958	84177190	0.75	2.04261
1	84177233	84177700	0.75	2.04261
1	84208372	84224048	0.784091	2.27101
1	84226873	84237084	0.784091	2.27101
1	84240030	84240705	0.784091	2.27101
1	84242983	84244722	0.784091	2.27101
1	84244735	84245542	0.784091	2.27101
1	84246463	84252354	0.818182	2.49941
1	84255724	84273518	0.818182	2.49941
1	95359326	95362478	0.920455	3.1846
1	95362673	95364362	0.897727	3.03233
1	95364825	95367543	0.920455	3.1846
1	95367625	95369596	0.977273	3.56525
1	95389101	95389707	0.931818	3.26072
1	95390019	95392937	0.931818	3.26072
1	95739536	95751364	0.761364	2.11875
1	95922434	95924498	0.75	2.04261
1	97745889	97749504	0.761364	2.11875
1	97751416	97753516	0.761364	2.11875
1	97757316	97759481	0.761364	2.11875
1	97761490	97765009	0.761364	2.11875
1	97765952	97780001	0.761364	2.11875
1	97781977	97784447	0.761364	2.11875
1	97784574	97790388	0.795455	2.34715
1	97791011	97793316	0.863636	2.80393
1	97799295	97805338	0.863636	2.80393
1	97806458	97815999	0.795455	2.34715
1	97820157	97822287	0.840909	2.65167
1	97823508	97825011	0.829545	2.57554
1	97825040	97827204	0.75	2.04261
1	97827424	97828850	0.818182	2.49941
1	97829060	97830191	0.795455	2.34715
1	97832155	97838602	0.784091	2.27101
1	97841320	97843949	0.772727	2.19488
1	97844365	97846110	0.795455	2.34715
1	98205904	98218048	0.772727	2.19488
1	98224006	98224180	0.784091	2.27101
1	98226547	98234239	0.784091	2.27101
1	98236271	98240779	0.784091	2.27101
1	98242390	98243678	0.772727	2.19488
1	98244947	98252479	0.772727	2.19488
1	98386752	98395098	0.784091	2.27101
1	98396962	98415100	0.784091	2.27101
1	98417181	98460654	0.795455	2.34715
1	98460981	98467021	0.795455	2.34715
1	98472234	98473199	0.795455	2.34715
1	98473315	98474777	0.863636	2.80393
1	98475676	98505190	0.852273	2.7278
1	98520175	98549539	0.886364	2.9562
1	98557829	98572702	0.806818	2.42327
1	98572715	98573168	0.806818	2.42327
1	98573931	98576353	0.806818	2.42327
1	98577885	98580348	0.806818	2.42327
1	98581128	98593577	0.806818	2.42327
1	98594612	98595815	0.829545	2.57554
1	98595922	98601566	0.829545	2.57554
1	98601772	98605775	0.829545	2.57554
1	98606110	98618116	0.829545	2.57554
1	98618370	98618739	0.829545	2.57554
1	98619897	98631619	0.806818	2.42327
1	98645677	98651450	0.772727	2.19488
1	98661449	98705822	0.818182	2.49941
1	98715400	98738329	0.784091	2.27101
1	98738374	98738876	0.772727	2.19488
1	98739869	98744803	0.795455	2.34715
1	98770537	98994138	0.795455	2.34715
1	99020116	99031092	0.795455	2.34715
1	99032682	99035543	0.795455	2.34715
1	99036010	99036128	0.795455	2.34715
1	99036447	99037425	0.795455	2.34715
1	99037489	99038830	0.795455	2.34715
1	99039612	99040396	0.795455	2.34715
1	99040443	99041829	0.795455	2.34715
1	99041888	99042188	0.795455	2.34715
1	99042452	99042761	0.795455	2.34715
1	99042866	99045067	0.795455	2.34715
1	99045251	99047802	0.795455	2.34715
1	99048006	99050977	0.795455	2.34715
1	99051118	99055440	0.795455	2.34715
1	99055464	99061547	0.795455	2.34715
1	99061686	99063488	0.795455	2.34715
1	99063559	99064496	0.795455	2.34715
1	99064975	99065494	0.795455	2.34715
1	99066469	99066803	0.795455	2.34715
1	99066820	99066980	0.795455	2.34715
1	99067013	99071876	0.795455	2.34715
1	99072150	99078740	0.795455	2.34715
1	99084621	99088073	0.795455	2.34715
1	99089627	99089839	0.795455	2.34715
1	99089894	99094717	0.795455	2.34715
1	99094855	99095213	0.795455	2.34715
1	99095248	99098049	0.795455	2.34715
1	99099237	99100630	0.795455	2.34715
1	99100806	99101758	0.795455	2.34715
1	99102167	99104348	0.795455	2.34715
1	99104430	99104512	0.795455	2.34715
1	99104519	99104989	0.795455	2.34715
1	99105083	99110430	0.795455	2.34715
1	99110542	99120022	0.795455	2.34715
1	101831534	101906490	0.795455	2.34715
1	101907597	101928238	0.795455	2.34715
1	101928456	101929076	0.795455	2.34715
1	102820587	102822191	0.761364	2.11875
1	102822329	102824670	0.772727	2.19488
1	102825668	102829884	0.761364	2.11875
1	102831220	102834011	0.761364	2.11875
1	102834033	102839243	0.761364	2.11875
1	102839995	102841325	0.761364	2.11875
1	102841351	102841805	0.761364	2.11875
1	102842134	102844297	0.761364	2.11875
1	125477747	125481097	0.920455	3.1846
1	125482047	125511192	0.920455	3.1846
1	125511304	125513512	0.965909	3.48912
1	125513548	125515471	0.965909	3.48912
1	125516578	125519719	0.965909	3.48912
1	125520405	125542313	0.818182	2.49941
1	125544960	125548773	0.818182	2.49941
1	125551266	125551990	0.818182	2.49941
1	140640253	140644767	0.806818	2.42327
1	140899934	140909598	0.840909	2.65167
1	140911764	141396645	0.875	2.88007
1	141397847	141611069	0.795455	2.34715
1	141611128	141611982	0.795455	2.34715
1	151017061	151018096	0.863636	2.80393
1	151018157	151020972	0.897727	3.03233
1	151021311	151024001	0.886364	2.9562
1	151242041	151248419	0.806818	2.42327
1	151248544	151257494	0.806818	2.42327
1	151257626	151260413	0.806818	2.42327
1	151260521	151261237	0.806818	2.42327
1	151261265	151264504	0.818182	2.49941
1	151264737	151267053	0.818182	2.49941
1	151267693	151282600	0.818182	2.49941
1	151287844	151301310	0.818182	2.49941
1	189935490	189937066	0.863636	2.80393
1	189937177	189943889	0.863636	2.80393
1	189944428	189946623	0.829545	2.57554
1	189948005	189954411	0.829545	2.57554
1	207267470	207271162	0.784091	2.27101
1	207271219	207272045	0.863636	2.80393
1	207272278	207277496	0.829545	2.57554
1	207278210	207279789	0.829545	2.57554
1	207280880	207282040	0.829545	2.57554
1	207284554	207285772	0.784091	2.27101
1	209786172	209793659	0.75	2.04261
1	214383557	214387213	0.75	2.04261
1	214388599	214389494	0.795455	2.34715
1	216251467	216251790	0.75	2.04261
1	216251983	216255040	0.772727	2.19488
1	216255880	216258148	0.75	2.04261
1	216258589	216260996	0.75	2.04261
1	216261135	216266325	0.75	2.04261
1	221985270	221987319	0.761364	2.11875
1	221989541	221991420	0.75	2.04261
1	221992822	221998249	0.75	2.04261
1	221999895	222001430	0.795455	2.34715
1	222002377	222012415	0.795455	2.34715
1	222012416	222013353	0.784091	2.27101
1	222486194	222487027	0.806818	2.42327
1	222487076	222489008	0.806818	2.42327
1	222489010	222489622	0.806818	2.42327
1	222489705	222490641	0.806818	2.42327
1	222490689	222492901	0.818182	2.49941
1	222493370	222494499	0.818182	2.49941
1	222495275	222495961	0.784091	2.27101
1	222496189	222498370	0.784091	2.27101
1	222498536	222499197	0.829545	2.57554
1	223905231	223912131	0.75	2.04261
1	223912296	223916987	0.75	2.04261
1	223918222	223920468	0.75	2.04261
1	223920813	223921495	0.75	2.04261
1	223921549	223921792	0.75	2.04261
1	223921884	223922663	0.75	2.04261
1	223923882	223937464	0.772727	2.19488
1	223938025	223949426	0.772727	2.19488
1	223951395	223961803	0.886364	2.9562
1	224120658	224129266	0.897727	3.03233
1	224132203	224142193	0.875	2.88007
1	224144740	224158337	0.875	2.88007
1	224161933	224165751	0.829545	2.57554
1	224166779	224171459	0.829545	2.57554
1	224171929	224181248	0.863636	2.80393
1	224182766	224188196	0.863636	2.80393
1	224188863	224190209	0.863636	2.80393
1	224190437	224192051	0.863636	2.80393
1	224192116	224194912	0.863636	2.80393
1	224194949	224198544	0.863636	2.80393
1	224198561	224199798	0.909091	3.10846
1	224200815	224202985	0.909091	3.10846
1	224204422	224208627	0.897727	3.03233
1	224209121	224210483	0.897727	3.03233
1	224210490	224211220	0.897727	3.03233
1	224211639	224213491	0.897727	3.03233
1	224213731	224216243	0.897727	3.03233
1	224216844	224218855	0.897727	3.03233
1	224218900	224221275	0.897727	3.03233
1	224221722	224223085	0.954545	3.41299
1	224223614	224224906	0.909091	3.10846
1	224224947	224227505	0.931818	3.26072
1	224228988	224232291	0.863636	2.80393
1	224233879	224239083	0.863636	2.80393
1	224239107	224240430	0.863636	2.80393
1	224240834	224242935	0.875	2.88007
1	224243304	224245990	0.875	2.88007
1	224246042	224249401	0.875	2.88007
1	224250809	224253747	0.875	2.88007
1	224254015	224254363	0.875	2.88007
1	224254541	224257670	0.909091	3.10846
1	224258158	224268355	0.886364	2.9562
1	224268364	224270137	0.875	2.88007
1	224270422	224271403	0.875	2.88007
1	224271404	224272591	0.875	2.88007
1	224273941	224275370	0.875	2.88007
1	224277632	224299453	0.886364	2.9562
1	224300735	224319556	0.795455	2.34715
1	224320109	224344122	0.806818	2.42327
1	224344240	224367096	0.806818	2.42327
1	224367466	224370115	0.795455	2.34715
1	224370450	224375524	0.795455	2.34715
1	224376688	224378979	0.761364	2.11875
1	224380073	224388516	0.761364	2.11875
1	224388549	224397373	0.795455	2.34715
1	224397671	224400830	0.795455	2.34715
1	224401603	224403256	0.772727	2.19488
1	226886623	226890793	0.75	2.04261
1	226890945	226891728	0.75	2.04261
1	226891737	226898704	0.761364	2.11875
1	226899149	226905571	0.761364	2.11875
1	226906999	226918882	0.761364	2.11875
1	227192352	227197163	0.761364	2.11875
1	227197342	227210662	0.761364	2.11875
1	227211413	227218725	0.761364	2.11875
1	227218768	227224333	0.761364	2.11875
1	228244792	228245133	0.761364	2.11875
1	230001297	230005571	0.75	2.04261
1	230005686	230007391	0.75	2.04261
1	230037028	230041995	0.784091	2.27101
1	230043376	230043788	0.784091	2.27101
1	230043870	230044405	0.784091	2.27101
1	230044790	230045282	0.784091	2.27101
1	230045854	230046956	0.784091	2.27101
1	230046977	230047994	0.784091	2.27101
1	230048173	230049366	0.784091	2.27101
1	230049562	230050082	0.75	2.04261
1	230050887	230054864	0.75	2.04261
1	230060707	230082355	0.761364	2.11875
1	230083361	230098645	0.761364	2.11875
1	230099186	230108632	0.761364	2.11875
1	230109497	230118661	0.761364	2.11875
1	230120250	230132977	0.795455	2.34715
1	230135741	230153849	0.795455	2.34715
1	230162584	230194741	0.818182	2.49941
1	230195470	230219326	0.818182	2.49941
1	239686401	239688857	0.761364	2.11875
1	240699947	240706365	0.772727	2.19488
1	240707301	240708832	0.772727	2.19488
1	240709187	240711184	0.772727	2.19488
1	240711352	240714444	0.75	2.04261
1	248386036	248387324	0.772727	2.19488
1	248387411	248388292	0.829545	2.57554
1	248388359	248388692	0.829545	2.57554
1	248388710	248389590	0.829545	2.57554
1	248390507	248390659	0.829545	2.57554
1	248390700	248391133	0.840909	2.65167
1	248391280	248393618	0.829545	2.57554
1	248393823	248396056	0.806818	2.42327
1	253436769	253437564	0.806818	2.42327
1	253437854	253438276	0.784091	2.27101
1	253438308	253438887	0.784091	2.27101
1	253439003	253440129	0.761364	2.11875
1	253440306	253440775	0.75	2.04261
1	253442540	253444292	0.761364	2.11875
1	253444317	253445499	0.761364	2.11875
1	253445580	253447565	0.761364	2.11875
1	253449303	253450212	0.784091	2.27101
1	253450229	253450970	0.772727	2.19488
1	253451066	253451252	0.772727	2.19488
1	253451312	253451571	0.772727	2.19488
1	253451614	253452021	0.772727	2.19488
1	253452180	253453423	0.772727	2.19488
1	253453431	253453932	0.772727	2.19488
1	253454126	253454457	0.772727	2.19488
1	253455220	253458072	0.784091	2.27101
1	253567808	253568647	0.829545	2.57554
1	253573469	253576326	0.818182	2.49941
1	253576422	253577574	0.784091	2.27101
1	253577767	253578647	0.784091	2.27101
1	253578654	253579564	0.784091	2.27101
1	253579640	253580163	0.784091	2.27101
1	253580281	253581029	0.784091	2.27101
1	253581038	253581803	0.784091	2.27101
1	253581838	253582547	0.784091	2.27101
1	253583131	253584137	0.784091	2.27101
1	253584164	253584962	0.784091	2.27101
1	253585215	253586402	0.795455	2.34715
1	253586461	253586654	0.795455	2.34715
1	253586909	253587560	0.784091	2.27101
1	253587672	253588249	0.806818	2.42327
1	253588250	253588879	0.806818	2.42327
1	253588933	253591940	0.806818	2.42327
1	253592890	253594482	0.761364	2.11875
1	254252822	254255230	0.840909	2.65167
1	254255394	254256442	0.840909	2.65167
1	254256638	254260858	0.840909	2.65167
1	254261271	254261570	0.852273	2.7278
1	254262344	254265175	0.840909	2.65167
1	254265812	254266859	0.818182	2.49941
1	254267193	254269706	0.818182	2.49941
1	254269868	254275072	0.806818	2.42327
1	254828874	254831069	0.806818	2.42327
1	254831132	254835278	0.863636	2.80393
1	254835591	254836010	0.886364	2.9562
1	254836318	254836929	0.886364	2.9562
1	254837262	254838300	0.863636	2.80393
1	254838354	254838994	0.852273	2.7278
1	256027343	256027941	0.75	2.04261
1	256028253	256029344	0.75	2.04261
1	256635493	256636234	0.772727	2.19488
1	256889603	256890420	0.761364	2.11875
1	256892265	256904575	0.75	2.04261
1	256904708	256905222	0.75	2.04261
1	256905240	256905540	0.75	2.04261
1	256905897	256906660	0.75	2.04261
1	259694633	259695177	0.761364	2.11875
1	259695207	259696379	0.761364	2.11875
1	259696448	259700570	0.772727	2.19488
1	259700594	259701659	0.772727	2.19488
1	259702658	259702763	0.772727	2.19488
1	259702792	259703641	0.772727	2.19488
1	259703949	259705763	0.772727	2.19488
1	259705808	259707008	0.772727	2.19488
1	259707329	259708013	0.772727	2.19488
1	260921682	260922420	0.818182	2.49941
1	260922708	260923574	0.818182	2.49941
1	260924087	260924604	0.818182	2.49941
1	260924611	260925170	0.897727	3.03233
1	260925290	260932391	0.909091	3.10846
1	260932771	260934795	0.829545	2.57554
1	260934975	260935903	0.829545	2.57554
1	260935915	260967746	0.818182	2.49941
1	260968081	260968499	0.818182	2.49941
1	260968787	260975826	0.818182	2.49941
1	260975839	260977071	0.75	2.04261
1	260977187	260999347	0.761364	2.11875
1	260999378	260999577	0.75	2.04261
1	260999751	261001535	0.75	2.04261
1	261001745	261004804	0.772727	2.19488
1	261005064	261009494	0.784091	2.27101
1	261010948	261013029	0.784091	2.27101
1	261014046	261015895	0.772727	2.19488
1	261015910	261018715	0.772727	2.19488
1	261019410	261021322	0.761364	2.11875
1	261021862	261022817	0.761364	2.11875
1	261022821	261023195	0.761364	2.11875
1	261023452	261023811	0.761364	2.11875
1	261023819	261024843	0.761364	2.11875
1	261024866	261027182	0.761364	2.11875
1	261027475	261028933	0.761364	2.11875
1	267328222	267333060	0.75	2.04261
1	267333108	267345255	0.795455	2.34715
1	267345454	267349064	0.795455	2.34715
1	267349108	267349730	0.795455	2.34715
1	267349958	267351364	0.772727	2.19488
1	267475622	267476300	0.784091	2.27101
1	267476325	267487559	0.875	2.88007
1	267487627	267489883	0.875	2.88007
1	267490604	267493548	0.920455	3.1846
1	267493616	267497508	0.920455	3.1846
1	267498540	267502243	0.897727	3.03233
1	267521733	267522806	0.761364	2.11875
1	267523650	267528147	0.795455	2.34715
1	267528296	267528900	0.795455	2.34715
1	267528997	267530165	0.784091	2.27101
1	267530444	267533688	0.75	2.04261
1	267533746	267536062	0.806818	2.42327
1	267536065	267536413	0.806818	2.42327
1	267536421	267537793	0.761364	2.11875
1	267539563	267541685	0.761364	2.11875
1	267542015	267542777	0.761364	2.11875
1	267543295	267548662	0.761364	2.11875
1	267549126	267549835	0.761364	2.11875
1	267550124	267553778	0.806818	2.42327
1	267562412	267566102	0.784091	2.27101
1	267566110	267568524	0.784091	2.27101
1	267570701	267572224	0.784091	2.27101
1	267572284	267575517	0.784091	2.27101
1	267576098	267580822	0.784091	2.27101
1	267580867	267581833	0.795455	2.34715
1	267865569	267918716	0.75	2.04261
1	267920165	267936388	0.75	2.04261
1	267936682	267939751	0.75	2.04261
1	267940072	267948645	0.75	2.04261
1	267972153	267976082	0.784091	2.27101
1	267976123	267994376	0.886364	2.9562
1	267995178	268019683	0.897727	3.03233
1	268021846	268022526	0.852273	2.7278
1	268024828	268028100	0.863636	2.80393
1	268031951	268038431	0.886364	2.9562
1	268038605	268045323	0.852273	2.7278
1	268045907	268047488	0.818182	2.49941
1	268053470	268058194	0.761364	2.11875
1	268059323	268067853	0.75	2.04261
1	268071377	268072944	0.75	2.04261
1	268559966	268562306	0.75	2.04261
1	268562460	268562695	0.75	2.04261
1	268562702	268568113	0.761364	2.11875
1	268768299	268780156	0.818182	2.49941
1	268780453	268781759	0.818182	2.49941
1	268781863	268808735	0.772727	2.19488
1	268812369	268820334	0.75	2.04261
1	268821081	268823853	0.772727	2.19488
1	268827720	268834723	0.772727	2.19488
1	268866599	268880464	0.761364	2.11875
1	269053417	269057769	0.761364	2.11875
1	269058116	269064829	0.761364	2.11875
1	269064871	269066656	0.772727	2.19488
1	269066784	269067606	0.772727	2.19488
1	269467112	269470864	0.75	2.04261
1	271715940	271719739	0.772727	2.19488
1	271721387	271735045	0.772727	2.19488
1	271996565	272010777	0.806818	2.42327
1	272011148	272012638	0.795455	2.34715
1	272030009	272041918	0.829545	2.57554
1	272041953	272043099	0.852273	2.7278
1	272043777	272044848	0.852273	2.7278
1	272045123	272048090	0.886364	2.9562
1	272048168	272048425	0.886364	2.9562
1	272048634	272052673	0.886364	2.9562
1	272052862	272056598	0.886364	2.9562
1	272056884	272058182	0.886364	2.9562
1	272059603	272061327	0.886364	2.9562
1	272061474	272062933	0.886364	2.9562
1	272063001	272069736	0.886364	2.9562
1	272071051	272081807	0.829545	2.57554
1	273359848	273370218	0.784091	2.27101
1	273375235	273379559	0.784091	2.27101
1	273382593	273387551	0.75	2.04261
1	273389152	273398607	0.761364	2.11875
1	273406536	273416318	0.761364	2.11875
2	3048689	3057188	0.75	2.04261
2	3057492	3061856	0.75	2.04261
2	3217248	3222869	0.784091	2.27101
2	3229352	3230122	0.784091	2.27101
2	3232034	3297084	0.784091	2.27101
2	3297761	3298130	0.772727	2.19488
2	3299130	3300105	0.772727	2.19488
2	3301630	3304865	0.772727	2.19488
2	6081946	6083930	0.761364	2.11875
2	6135388	6145581	0.761364	2.11875
2	6146518	6153554	0.75	2.04261
2	6154278	6158649	0.772727	2.19488
2	6160395	6162939	0.772727	2.19488
2	6164803	6168018	0.772727	2.19488
2	6168161	6169659	0.772727	2.19488
2	6169881	6174925	0.795455	2.34715
2	6175175	6177491	0.795455	2.34715
2	6177631	6178176	0.772727	2.19488
2	6178202	6178521	0.772727	2.19488
2	6178584	6178907	0.795455	2.34715
2	6180166	6183828	0.795455	2.34715
2	6184355	6186418	0.795455	2.34715
2	6186542	6186915	0.795455	2.34715
2	6186941	6187198	0.795455	2.34715
2	6187505	6188199	0.795455	2.34715
2	6188249	6189595	0.795455	2.34715
2	6189716	6190152	0.795455	2.34715
2	6190573	6191085	0.795455	2.34715
2	6191125	6191387	0.761364	2.11875
2	6191402	6192295	0.761364	2.11875
2	6192645	6193084	0.761364	2.11875
2	6193098	6194151	0.795455	2.34715
2	6194607	6195652	0.795455	2.34715
2	6195975	6196548	0.795455	2.34715
2	6197126	6197866	0.795455	2.34715
2	6198212	6199839	0.806818	2.42327
2	6201764	6206130	0.852273	2.7278
2	6206302	6212813	0.852273	2.7278
2	6212921	6213785	0.852273	2.7278
2	6214012	6215749	0.852273	2.7278
2	6215931	6216518	0.840909	2.65167
2	6216529	6217703	0.840909	2.65167
2	6218267	6218642	0.840909	2.65167
2	6218721	6220285	0.909091	3.10846
2	6220301	6220470	0.897727	3.03233
2	6220487	6222926	0.897727	3.03233
2	6223607	6228980	0.909091	3.10846
2	6230011	6233251	0.909091	3.10846
2	6233287	6234898	0.909091	3.10846
2	6238185	6241393	0.909091	3.10846
2	6242680	6244029	0.931818	3.26072
2	6244246	6245109	0.761364	2.11875
2	6245482	6247327	0.761364	2.11875
2	6250060	6250272	0.761364	2.11875
2	6250284	6256938	0.761364	2.11875
2	6257074	6258828	0.75	2.04261
2	6281605	6288683	0.818182	2.49941
2	6290115	6291196	0.818182	2.49941
2	6292767	6298529	0.784091	2.27101
2	6300246	6303173	0.75	2.04261
2	6834306	6835123	0.772727	2.19488
2	6835125	6836054	0.772727	2.19488
2	7263510	7275931	0.75	2.04261
2	7350785	7352468	0.772727	2.19488
2	7352558	7357647	0.806818	2.42327
2	7357665	7380708	0.875	2.88007
2	7380901	7381707	0.875	2.88007
2	7385692	7399431	0.863636	2.80393
2	7408596	7412792	0.840909	2.65167
2	7413781	7416906	0.852273	2.7278
2	7417732	7419088	0.75	2.04261
2	7419273	7429830	0.75	2.04261
2	7430203	7431950	0.761364	2.11875
2	8099116	8100854	0.75	2.04261
2	8127323	8131713	0.772727	2.19488
2	8131746	8136763	0.784091	2.27101
2	8221493	8225781	0.75	2.04261
2	9562282	9568714	0.75	2.04261
2	9570067	9573295	0.772727	2.19488
2	9573462	9578395	0.75	2.04261
2	9578852	9630465	0.795455	2.34715
2	9710908	9711548	0.75	2.04261
2	9711616	9712106	0.772727	2.19488
2	9712161	9713798	0.761364	2.11875
2	9714288	9715084	0.761364	2.11875
2	9715215	9718806	0.761364	2.11875
2	9720250	9721424	0.761364	2.11875
2	9724741	9725875	0.784091	2.27101
2	9725901	9729968	0.784091	2.27101
2	9731569	9754957	0.761364	2.11875
2	9766255	9781218	0.761364	2.11875
2	9781265	9797847	0.761364	2.11875
2	9798992	9820308	0.761364	2.11875
2	9827771	9874358	0.772727	2.19488
2	10680564	10686060	0.772727	2.19488
2	11253343	11255281	0.772727	2.19488
2	11256721	11257599	0.772727	2.19488
2	11257612	11258417	0.772727	2.19488
2	11258636	11260400	0.829545	2.57554
2	11262355	11263530	0.806818	2.42327
2	11265025	11265936	0.784091	2.27101
2	11265937	11266136	0.784091	2.27101
2	11266207	11266255	0.784091	2.27101
2	11266349	11268086	0.784091	2.27101
2	11268721	11273789	0.806818	2.42327
2	11273913	11274456	0.806818	2.42327
2	11274546	11275733	0.806818	2.42327
2	11277706	11278926	0.784091	2.27101
2	11280065	11281101	0.784091	2.27101
2	11281238	11286660	0.784091	2.27101
2	11286830	11289032	0.772727	2.19488
2	11289070	11292175	0.784091	2.27101
2	11349630	11349802	0.772727	2.19488
2	11349927	11350387	0.772727	2.19488
2	11350424	11352203	0.772727	2.19488
2	11352231	11353874	0.772727	2.19488
2	11354122	11354417	0.772727	2.19488
2	11354444	11355445	0.772727	2.19488
2	11355462	11356194	0.772727	2.19488
2	11356417	11357363	0.772727	2.19488
2	11357374	11359561	0.772727	2.19488
2	11359821	11361678	0.772727	2.19488
2	11361935	11362343	0.761364	2.11875
2	11364842	11365435	0.795455	2.34715
2	11365471	11366155	0.875	2.88007
2	11366919	11368968	0.863636	2.80393
2	11371380	11372182	0.863636	2.80393
2	11372356	11373751	0.875	2.88007
2	11374199	11378006	0.886364	2.9562
2	11380242	11384785	0.772727	2.19488
2	11384906	11386260	0.772727	2.19488
2	11386312	11387585	0.772727	2.19488
2	11406472	11410328	0.772727	2.19488
2	11410383	11410509	0.75	2.04261
2	11410637	11411977	0.75	2.04261
2	11889803	11891406	0.772727	2.19488
2	11891942	11894646	0.784091	2.27101
2	11895894	11900367	0.829545	2.57554
2	11900809	11901974	0.829545	2.57554
2	11902330	11903304	0.829545	2.57554
2	11903548	11905833	0.829545	2.57554
2	11906070	11906319	0.829545	2.57554
2	11906770	11908366	0.829545	2.57554
2	11908876	11912767	0.818182	2.49941
2	11913485	11914044	0.863636	2.80393
2	11914064	11927572	0.863636	2.80393
2	11928335	11929849	0.863636	2.80393
2	11930359	11934429	0.795455	2.34715
2	11934932	11935907	0.818182	2.49941
2	11936274	11938182	0.897727	3.03233
2	12204735	12207532	0.75	2.04261
2	12207545	12210196	0.772727	2.19488
2	12210921	12212357	0.75	2.04261
2	12803873	12804322	0.795455	2.34715
2	12804357	12804817	0.795455	2.34715
2	12804865	12805166	0.806818	2.42327
2	12805178	12805549	0.806818	2.42327
2	12805707	12806045	0.806818	2.42327
2	12822979	12825115	0.954545	3.41299
2	12826841	12827628	0.920455	3.1846
2	12827640	12827842	0.920455	3.1846
2	12827879	12828637	0.920455	3.1846
2	12828653	12829156	0.909091	3.10846
2	12829404	12829903	0.897727	3.03233
2	12829905	12830445	0.897727	3.03233
2	12830611	12832086	0.931818	3.26072
2	12832250	12833507	0.875	2.88007
2	12834359	12835217	0.863636	2.80393
2	12835248	12838554	0.863636	2.80393
2	12838584	12839282	0.863636	2.80393
2	12840251	12844640	0.863636	2.80393
2	12844880	12845560	0.863636	2.80393
2	12845617	12846246	0.863636	2.80393
2	12846253	12852616	0.863636	2.80393
2	12853336	12858915	0.863636	2.80393
2	12860324	12862463	0.806818	2.42327
2	12862626	12863951	0.806818	2.42327
2	12868301	12868846	0.75	2.04261
2	12868852	12869116	0.75	2.04261
2	12869183	12870095	0.75	2.04261
2	13040613	13043540	0.784091	2.27101
2	13044168	13045487	0.772727	2.19488
2	13045576	13074721	0.772727	2.19488
2	13075393	13076261	0.761364	2.11875
2	13586710	13590597	0.761364	2.11875
2	13591054	13593408	0.761364	2.11875
2	13593585	13596648	0.761364	2.11875
2	13599293	13603970	0.761364	2.11875
2	13614905	13616014	0.75	2.04261
2	13617563	13621301	0.75	2.04261
2	13621490	13625249	0.784091	2.27101
2	13625306	13638585	0.772727	2.19488
2	13638598	13896761	0.75	2.04261
2	13942621	13944046	0.772727	2.19488
2	13946562	13949173	0.772727	2.19488
2	13949188	13958894	0.795455	2.34715
2	13958944	13962184	0.806818	2.42327
2	13964133	13969109	0.818182	2.49941
2	13969126	13969810	0.818182	2.49941
2	13969939	13971056	0.818182	2.49941
2	13971227	13972017	0.840909	2.65167
2	13972040	13972495	0.852273	2.7278
2	13972529	13972976	0.761364	2.11875
2	14642756	14644746	0.772727	2.19488
2	14646810	14653551	0.761364	2.11875
2	14653986	14654486	0.761364	2.11875
2	14654541	14659938	0.772727	2.19488
2	14661536	14663872	0.772727	2.19488
2	17088448	17089405	0.761364	2.11875
2	17089837	17090708	0.761364	2.11875
2	17090886	17091783	0.784091	2.27101
2	17092118	17092895	0.772727	2.19488
2	17092899	17096675	0.772727	2.19488
2	17096710	17097260	0.840909	2.65167
2	17097463	17100042	0.863636	2.80393
2	17100106	17105103	0.806818	2.42327
2	18111877	18113170	0.852273	2.7278
2	18116043	18119071	0.977273	3.56525
2	18119223	18120811	1	3.71752
2	18121043	18123134	1	3.71752
2	18123861	18125117	0.977273	3.56525
2	18125191	18126648	0.977273	3.56525
2	18128245	18128907	0.772727	2.19488
2	18129145	18130509	0.772727	2.19488
2	18130528	18134128	0.772727	2.19488
2	18244172	18244908	0.761364	2.11875
2	18244945	18250276	0.806818	2.42327
2	18251038	18253349	0.795455	2.34715
2	18253350	18255486	0.761364	2.11875
2	19403354	19405617	0.75	2.04261
2	19637499	19638713	0.761364	2.11875
2	19639122	19640129	0.761364	2.11875
2	19640167	19640917	0.761364	2.11875
2	19641451	19643577	0.761364	2.11875
2	19715219	19721234	0.772727	2.19488
2	19724900	19727636	0.772727	2.19488
2	19727689	19728984	0.772727	2.19488
2	19729003	19732644	0.772727	2.19488
2	19735821	19746463	0.772727	2.19488
2	19747188	19750869	0.761364	2.11875
2	20475611	20477880	0.795455	2.34715
2	20477905	20482563	0.761364	2.11875
2	20483317	20483674	0.761364	2.11875
2	20484495	20491532	0.761364	2.11875
2	20491809	20493092	0.818182	2.49941
2	20493251	20494050	0.818182	2.49941
2	20737368	20738515	0.772727	2.19488
2	20738570	20740136	0.772727	2.19488
2	20740510	20740979	0.772727	2.19488
2	20741084	20741144	0.772727	2.19488
2	20741169	20743480	0.784091	2.27101
2	20743486	20743597	0.784091	2.27101
2	20743678	20744010	0.784091	2.27101
2	20744726	20745750	0.772727	2.19488
2	20745927	20747132	0.761364	2.11875
2	20757100	20757942	0.784091	2.27101
2	20758131	20761437	0.840909	2.65167
2	20762456	20763164	0.840909	2.65167
2	20763250	20765600	0.795455	2.34715
2	20765725	20766058	0.795455	2.34715
2	20766276	20766813	0.795455	2.34715
2	20766821	20767225	0.795455	2.34715
2	20767703	20768025	0.795455	2.34715
2	20768073	20768279	0.806818	2.42327
2	20768713	20769580	0.806818	2.42327
2	20769792	20770370	0.761364	2.11875
2	21118399	21119970	0.772727	2.19488
2	21120050	21120977	0.75	2.04261
2	21257223	21259660	0.75	2.04261
2	21259974	21260913	0.852273	2.7278
2	21261386	21261855	0.784091	2.27101
2	21262372	21264501	0.784091	2.27101
2	21264884	21266113	0.784091	2.27101
2	21266135	21267797	0.772727	2.19488
2	21268009	21268570	0.772727	2.19488
2	21268597	21269898	0.772727	2.19488
2	21273298	21274769	0.772727	2.19488
2	21626666	21627031	0.795455	2.34715
2	21627514	21628069	0.829545	2.57554
2	21628167	21629272	0.806818	2.42327
2	21629278	21629715	0.795455	2.34715
2	21629760	21630970	0.784091	2.27101
2	21631302	21634787	0.829545	2.57554
2	21634792	21635498	0.795455	2.34715
2	21760218	21761020	0.772727	2.19488
2	21772722	21775129	0.761364	2.11875
2	21775896	21777644	0.784091	2.27101
2	21777827	21782030	0.784091	2.27101
2	21844726	21845115	0.761364	2.11875
2	21845120	21847690	0.761364	2.11875
2	21847793	21848808	0.772727	2.19488
2	21849051	21849549	0.772727	2.19488
2	21849626	21849871	0.772727	2.19488
2	21850104	21850301	0.806818	2.42327
2	21850399	21851072	0.806818	2.42327
2	21851216	21851434	0.806818	2.42327
2	21851461	21851883	0.806818	2.42327
2	21852415	21852705	0.795455	2.34715
2	21853014	21853346	0.795455	2.34715
2	22917465	22920071	0.863636	2.80393
2	22920211	22921758	0.863636	2.80393
2	22922052	22925736	0.863636	2.80393
2	22925950	22926894	0.863636	2.80393
2	22927307	22928833	0.863636	2.80393
2	22928872	22930471	0.863636	2.80393
2	22930769	22931441	0.852273	2.7278
2	22931494	22931987	0.829545	2.57554
2	22932170	22933998	0.829545	2.57554
2	22934695	22936378	0.829545	2.57554
2	22937936	22943109	0.829545	2.57554
2	22949431	22959840	0.761364	2.11875
2	22960339	22965272	0.761364	2.11875
2	22965950	22967121	0.761364	2.11875
2	23425512	23425964	0.806818	2.42327
2	23425995	23426048	0.806818	2.42327
2	23426141	23426422	0.806818	2.42327
2	23426493	23427069	0.806818	2.42327
2	23427342	23427906	0.806818	2.42327
2	23428517	23428940	0.806818	2.42327
2	23430574	23434386	0.818182	2.49941
2	23434492	23435697	0.818182	2.49941
2	23451628	23452392	0.772727	2.19488
2	23452603	23452891	0.772727	2.19488
2	23452900	23453385	0.784091	2.27101
2	23453389	23455732	0.784091	2.27101
2	23514696	23516534	0.806818	2.42327
2	23752256	23753538	0.75	2.04261
2	24264130	24265865	0.75	2.04261
2	24265887	24268606	0.829545	2.57554
2	24268763	24269618	0.806818	2.42327
2	24269728	24269962	0.806818	2.42327
2	24270392	24271553	0.806818	2.42327
2	24272006	24272736	0.806818	2.42327
2	24273183	24274125	0.806818	2.42327
2	24274494	24279834	0.806818	2.42327
2	24279849	24280726	0.806818	2.42327
2	24280981	24282140	0.806818	2.42327
2	24282870	24282917	0.806818	2.42327
2	24283176	24283609	0.806818	2.42327
2	24283682	24284014	0.806818	2.42327
2	24284021	24284723	0.829545	2.57554
2	24284870	24291460	0.863636	2.80393
2	25265295	25267691	0.75	2.04261
2	25968154	25968529	0.852273	2.7278
2	25968688	25969802	0.863636	2.80393
2	25969812	25972903	0.795455	2.34715
2	25973005	25974866	0.840909	2.65167
2	25975169	25976151	0.840909	2.65167
2	25976249	25977544	0.840909	2.65167
2	26142139	26146069	0.761364	2.11875
2	26146396	26148244	0.761364	2.11875
2	26148292	26149259	0.761364	2.11875
2	26149701	26150628	0.840909	2.65167
2	26150674	26150858	0.818182	2.49941
2	26150865	26151159	0.795455	2.34715
2	26151955	26153727	0.761364	2.11875
2	33599843	33601287	0.784091	2.27101
2	33718859	33723116	0.75	2.04261
2	33760948	33761665	0.772727	2.19488
2	33761817	33762789	0.772727	2.19488
2	33763207	33764536	0.772727	2.19488
2	33764644	33765861	0.772727	2.19488
2	33766469	33768079	0.772727	2.19488
2	33794949	33799986	0.75	2.04261
2	33800063	33803869	0.75	2.04261
2	33832237	33834103	0.818182	2.49941
2	33873817	33877299	0.795455	2.34715
2	33878980	33879948	0.795455	2.34715
2	33880012	33880179	0.795455	2.34715
2	33881482	33886346	0.795455	2.34715
2	33886694	33890083	0.795455	2.34715
2	33890326	33892630	0.784091	2.27101
2	33893339	33898056	0.784091	2.27101
2	33898952	33901527	0.784091	2.27101
2	33901637	33902532	0.784091	2.27101
2	33903032	33904095	0.761364	2.11875
2	34018113	34023491	0.784091	2.27101
2	34024458	34024835	0.784091	2.27101
2	34025177	34025602	0.784091	2.27101
2	34025676	34025942	0.784091	2.27101
2	34026036	34027196	0.784091	2.27101
2	34027560	34028651	0.784091	2.27101
2	34028773	34029787	0.784091	2.27101
2	34031108	34031537	0.784091	2.27101
2	34031860	34033788	0.784091	2.27101
2	34033802	34035820	0.784091	2.27101
2	34035931	34050006	0.772727	2.19488
2	34050136	34054962	0.772727	2.19488
2	34056381	34058691	0.772727	2.19488
2	34059115	34063433	0.75	2.04261
2	34064461	34066588	0.75	2.04261
2	34067282	34070253	0.75	2.04261
2	34073973	34082073	0.761364	2.11875
2	34082682	34083103	0.761364	2.11875
2	34083783	34087265	0.761364	2.11875
2	34087529	34090851	0.761364	2.11875
2	34091683	34092192	0.761364	2.11875
2	34093036	34093587	0.761364	2.11875
2	34824431	34825171	0.761364	2.11875
2	34825344	34825904	0.852273	2.7278
2	34825954	34826494	0.852273	2.7278
2	34826549	34826713	0.852273	2.7278
2	34826811	34827157	0.829545	2.57554
2	34827190	34827725	0.829545	2.57554
2	34827748	34828139	0.818182	2.49941
2	36956605	36958951	0.761364	2.11875
2	36959240	36962537	0.761364	2.11875
2	36963345	36963603	0.761364	2.11875
2	36963747	36964439	0.761364	2.11875
2	36964458	36964884	0.761364	2.11875
2	38069524	38072025	0.795455	2.34715
2	38072347	38072919	0.795455	2.34715
2	38072981	38075228	0.795455	2.34715
2	38080185	38082962	0.795455	2.34715
2	38084413	38104593	0.795455	2.34715
2	38106390	38109671	0.806818	2.42327
2	39939433	39939689	0.818182	2.49941
2	40612364	40615197	0.772727	2.19488
2	40615799	40617986	0.772727	2.19488
2	40618525	40621959	0.772727	2.19488
2	40626215	40630184	0.784091	2.27101
2	40630474	40631541	0.784091	2.27101
2	40631950	40633369	0.784091	2.27101
2	40633469	40633886	0.784091	2.27101
2	40634073	40634310	0.784091	2.27101
2	40634475	40634671	0.784091	2.27101
2	40634961	40636114	0.784091	2.27101
2	40636133	40637755	0.784091	2.27101
2	40638449	40639259	0.784091	2.27101
2	40639406	40641237	0.784091	2.27101
2	40641760	40643650	0.806818	2.42327
2	40644558	40652832	0.806818	2.42327
2	40653906	40655591	0.772727	2.19488
2	41026046	41035549	0.784091	2.27101
2	41036004	41037760	0.784091	2.27101
2	41038313	41039966	0.784091	2.27101
2	41041186	41041846	0.784091	2.27101
2	41125243	41127168	0.863636	2.80393
2	41127882	41129699	0.852273	2.7278
2	41129778	41132698	0.840909	2.65167
2	41132820	41133230	0.829545	2.57554
2	41142933	41152366	0.772727	2.19488
2	41546781	41550040	0.863636	2.80393
2	41550828	41551669	0.818182	2.49941
2	41551746	41552110	0.818182	2.49941
2	41552120	41552767	0.818182	2.49941
2	41552961	41554006	0.761364	2.11875
2	41554337	41554695	0.761364	2.11875
2	41554864	41556393	0.761364	2.11875
2	41556811	41558262	0.829545	2.57554
2	41558785	41561052	0.897727	3.03233
2	41561081	41561707	0.897727	3.03233
2	41561807	41562711	0.897727	3.03233
2	41562971	41563439	0.897727	3.03233
2	41563472	41564229	0.886364	2.9562
2	41564386	41565399	0.886364	2.9562
2	41565770	41566081	0.806818	2.42327
2	41566992	41567472	0.818182	2.49941
2	41568495	41570831	0.829545	2.57554
2	41570897	41575653	0.829545	2.57554
2	41578877	41579353	0.829545	2.57554
2	41579432	41581279	0.829545	2.57554
2	41582032	41583850	0.829545	2.57554
2	41585431	41587426	0.920455	3.1846
2	41587648	41588054	0.852273	2.7278
2	41588453	41589599	0.852273	2.7278
2	41591068	41592977	0.920455	3.1846
2	41593339	41594489	0.909091	3.10846
2	41594546	41595195	0.920455	3.1846
2	41595890	41596070	0.920455	3.1846
2	41596095	41596342	0.920455	3.1846
2	41596392	41596674	0.920455	3.1846
2	41597969	41601355	0.886364	2.9562
2	41601363	41604268	0.886364	2.9562
2	41604964	41605461	0.886364	2.9562
2	41605516	41606485	0.886364	2.9562
2	41608312	41610691	0.886364	2.9562
2	41611452	41612436	0.875	2.88007
[truncated: 12,826 more rows]

## Sheet: Table S6
Table S6. Potential indirect introgression from EP into TIBP-E
Chromosomes	Start position	End Position
3	92435731	92445404
3	92448323	92457306
3	92460154	92470200
3	92471116	92472805
3	92473172	92481653
3	92484254	92495768
3	92496491	92500902
3	92500999	92508504
3	105884880	105885962
3	105886054	105886542
3	105886546	105887008
3	105890006	105890585
3	105890656	105891040
3	105891183	105892519
3	105892583	105893209
3	105893675	105895716
3	105895834	105896058
3	105896099	105896791
3	105898556	105899484
3	105899767	105901532
3	105901992	105903575
3	105904653	105908439
3	105908445	105910928
3	105912053	105914883
3	105915228	105919778
3	105920947	105924573
3	105926193	105933541
3	105933691	105935498
3	105935574	105936738
3	105936905	105938757
3	105939189	105940184
3	105940409	105941423
3	105941483	105951739
3	105967711	105980052
3	105980324	105983145
3	105984011	105984587
3	105985235	105987704
3	105988099	105990268
3	105991392	105992180
3	105992230	105995228
3	105995904	105997522
3	106015358	106019930
3	106020454	106021662
3	106022569	106023591
3	106308640	106312498
3	106313521	106315793
3	106315921	106316201
4	119197172	119197829
4	119199641	119200216
15	2640804	2641127
15	2641340	2642092

## Sheet: Table S7
Table S7. Potential direct introgression from EP into TIBP-E
Chromosomes	Start position	End Position
1	29105710	29114353
1	29114910	29115778
1	29116964	29119275
1	230293604	230302752
1	230315068	230315740
1	230315836	230316454
1	230316477	230316795
1	230316844	230317747
1	230322549	230324107
1	230324328	230330725
1	230331204	230337287
1	230347607	230356050
1	270262301	270262499
1	270264511	270264811
1	270266197	270266315
1	270266515	270268781
1	270268997	270272378
1	270272740	270280889
1	270280909	270281000
1	270284157	270289774
2	118102869	118106329
2	118107288	118111649
2	118112100	118113248
2	118113288	118114713
2	118114936	118118874
2	137957555	137958924
2	138797439	138797915
8	128873736	128874241
8	128874520	128875351
8	128875531	128877271
8	128877364	128878021
9	2556259	2559054
9	2559196	2561289
9	2561291	2563132
9	2563140	2566640
10	30630733	30637294
10	30673125	30691543
10	30691943	30692356
10	30692639	30693544
10	30693615	30705108
10	30705901	30708022
11	28405985	28408541
11	43045990	43047417
11	43047720	43049156
11	43049742	43050833
11	43051321	43053597
13	188407629	188408525
13	188408634	188408872
13	188408891	188409119
13	189817505	189818448
14	5255529	5256474

## Sheet: Table S
Table S8. Fisher-test of EP-introgressed proportion in LJL and LJM
Chromosome	Window start	Window end	EP-introgressed proportion in LJL	EP-introgressed proportion in LJM	p value	FDR
1	146126	156906	0.617647	0.777778	0.828983	1
1	158298	161958	0.617647	0.777778	0.828983	1
1	162168	166825	0.617647	0.777778	0.828983	1
1	168071	174099	0.617647	0.759259	0.852268	1
1	179233	183431	0.617647	0.759259	0.852268	1
1	184710	188175	0.617647	0.759259	0.852268	1
1	189057	190433	0.617647	0.759259	0.852268	1
1	190942	197942	0.617647	0.759259	0.852268	1
1	205945	382418	0.617647	0.759259	0.852268	1
1	400300	467377	0.617647	0.740741	0.873762	1
1	477048	518894	0.617647	0.759259	0.852268	1
1	519345	524181	0.617647	0.759259	0.852268	1
1	524475	542355	0.647059	0.777778	0.871369	1
1	601618	641137	0.529412	0.740741	0.709367	1
1	641847	643679	0.529412	0.740741	0.709367	1
1	643722	645987	0.529412	0.740741	0.709367	1
1	646245	647525	0.529412	0.740741	0.709367	1
1	647610	649760	0.529412	0.740741	0.709367	1
1	659349	731723	0.529412	0.740741	0.709367	1
1	975871	983385	0.470588	0.666667	0.681099	1
1	985088	994870	0.382353	0.611111	0.522466	1
1	1000748	1009518	0.382353	0.611111	0.522466	1
1	1009930	1013207	0.382353	0.62963	0.477826	1
1	1013315	1015913	0.382353	0.62963	0.477826	1
1	1019015	1021529	0.382353	0.62963	0.477826	1
1	1022040	1040650	0.470588	0.648148	0.718494	1
1	1042881	1048053	0.470588	0.611111	0.78867	1
1	1050597	1063931	0.470588	0.611111	0.78867	1
1	1064986	1069766	0.470588	0.592593	0.820673	1
1	1070291	1072857	0.470588	0.592593	0.820673	1
1	1073204	1075992	0.323529	0.407407	0.78681	1
1	1076000	1080037	0.323529	0.407407	0.78681	1
1	1080503	1082924	0.323529	0.407407	0.78681	1
1	1083097	1084428	0.323529	0.407407	0.78681	1
1	1084430	1084638	0.323529	0.407407	0.78681	1
1	1084641	1085996	0.323529	0.407407	0.78681	1
1	1086151	1086842	0.323529	0.407407	0.78681	1
1	1088002	1091704	0.323529	0.407407	0.78681	1
1	1091745	1098400	0.323529	0.37037	0.867209	1
1	1098955	1101008	0.323529	0.37037	0.867209	1
1	1101746	1180402	0.382353	0.462963	0.842407	1
1	1209232	1216569	0.323529	0.425926	0.740532	1
1	1216702	1218936	0.323529	0.462963	0.666018	1
1	1223582	1232468	0.323529	0.462963	0.666018	1
1	1236583	1242209	0.323529	0.462963	0.666018	1
1	1243327	1248719	0.352941	0.462963	0.765821	1
1	1248742	1249229	0.352941	0.462963	0.765821	1
1	1249420	1260866	0.411765	0.537037	0.769004	1
1	1261477	1262580	0.382353	0.537037	0.68188	1
1	1262752	1401696	0.411765	0.555556	0.729708	1
1	1403289	1405874	0.382353	0.518519	0.725683	1
1	1407689	1408215	0.382353	0.5	0.767459	1
1	1408254	1409179	0.382353	0.5	0.767459	1
1	1409208	1410498	0.411765	0.592593	0.667432	1
1	1410707	1411207	0.411765	0.592593	0.667432	1
1	1411214	1411409	0.382353	0.5	0.767459	1
1	1411529	1411913	0.382353	0.5	0.767459	1
1	1412181	1416321	0.352941	0.5	0.674425	1
1	1416906	1429292	0.5	0.62963	0.819647	1
1	1429302	1431979	0.5	0.62963	0.819647	1
1	1441201	1457892	0.5	0.62963	0.819647	1
1	1465908	1487898	0.5	0.62963	0.819647	1
1	1489697	1522016	0.5	0.648148	0.789136	1
1	1528752	1556047	0.5	0.62963	0.819647	1
1	1560023	1568113	0.470588	0.611111	0.78867	1
1	1569580	1581532	0.470588	0.574074	0.850177	1
1	1582518	1603190	0.470588	0.574074	0.850177	1
1	1603960	1614976	0.470588	0.574074	0.850177	1
1	1615701	1622347	0.470588	0.574074	0.850177	1
1	1625054	1630044	0.441176	0.518519	0.867045	1
1	1631709	1634410	0.411765	0.537037	0.769004	1
1	1636033	1638955	0.411765	0.537037	0.769004	1
1	1640554	1643001	0.411765	0.537037	0.769004	1
1	1643249	1659799	0.411765	0.537037	0.769004	1
1	1668132	1672738	0.411765	0.537037	0.769004	1
1	1672753	1674058	0.411765	0.537037	0.769004	1
1	1674100	1674660	0.411765	0.537037	0.769004	1
1	1676340	1678965	0.411765	0.537037	0.769004	1
1	1679274	1680946	0.411765	0.537037	0.769004	1
1	1682103	1684246	0.411765	0.537037	0.769004	1
1	1688017	1691549	0.411765	0.537037	0.769004	1
1	1692056	1695991	0.411765	0.537037	0.769004	1
1	1700264	1704735	0.411765	0.537037	0.769004	1
1	1704959	1708793	0.411765	0.537037	0.769004	1
1	1709202	1721247	0.470588	0.555556	0.863909	1
1	1721858	1723642	0.470588	0.62963	0.754486	1
1	1723831	1732369	0.470588	0.62963	0.754486	1
1	1732474	1737510	0.470588	0.62963	0.754486	1
1	1738926	1741063	0.529412	0.666667	0.818759	1
1	1745356	1761453	0.5	0.666667	0.756637	1
1	1761719	1763561	0.5	0.666667	0.756637	1
1	1763775	1767581	0.558824	0.703704	0.831247	1
1	1767628	1814849	0.529412	0.740741	0.709367	1
1	1827813	1830512	0.735294	0.777778	0.949958	1
1	1831377	1841378	0.735294	0.814815	0.933608	1
1	1843030	1848542	0.705882	0.796296	0.916991	1
1	1848636	1850899	0.705882	0.814815	0.909645	1
1	1851271	1851991	0.705882	0.777778	0.930514	1
1	1851997	1853963	0.705882	0.777778	0.930514	1
1	1857232	1858408	0.705882	0.777778	0.930514	1
1	1858844	1863029	0.705882	0.777778	0.930514	1
1	1863811	1868506	0.705882	0.777778	0.930514	1
1	1868764	1871967	0.705882	0.777778	0.930514	1
1	1875808	1878241	0.705882	0.777778	0.930514	1
1	1878452	1883371	0.705882	0.759259	0.942503	1
1	1884757	1887667	0.705882	0.703704	0.969838	1
1	1894035	1895075	0.676471	0.666667	0.969	1
1	1895360	1896639	0.676471	0.62963	0.981549	1
1	1896682	1897562	0.676471	0.62963	0.981549	1
1	1897767	1898530	0.705882	0.62963	0.988027	1
1	1898538	1902077	0.705882	0.62963	0.988027	1
1	1907292	1912805	0.705882	0.648148	0.984077	1
1	1912883	1917161	0.705882	0.666667	0.97919	1
1	1920193	1927278	0.705882	0.666667	0.97919	1
1	1927558	1932974	0.705882	0.666667	0.97919	1
1	1933011	1933353	0.705882	0.666667	0.97919	1
1	1933367	1934490	0.705882	0.666667	0.97919	1
1	1934516	1935463	0.705882	0.666667	0.97919	1
1	1935529	1935882	0.705882	0.666667	0.97919	1
1	1935908	1935999	0.705882	0.666667	0.97919	1
1	1936025	1936354	0.705882	0.666667	0.97919	1
1	1936371	1939203	0.735294	0.685185	0.98196	1
1	1940023	1945349	0.705882	0.685185	0.973244	1
1	2034683	2048657	0.617647	0.5	0.994204	1
1	2048795	2049663	0.617647	0.5	0.994204	1
1	2049708	2051611	0.647059	0.5	0.996621	1
1	2051783	2055422	0.588235	0.462963	0.995464	1
1	2055513	2059360	0.5	0.444444	0.983393	1
1	2060753	2064384	0.5	0.444444	0.983393	1
1	2064600	2069072	0.441176	0.388889	0.979642	1
1	2071592	2073669	0.5	0.37037	0.996275	1
1	2074824	2077093	0.647059	0.425926	0.999322	1
1	2077624	2081258	0.647059	0.425926	0.999322	1
1	2081380	2087287	0.647059	0.425926	0.999322	1
1	2087557	2094904	0.647059	0.444444	0.999125	1
1	2098520	2102976	0.647059	0.425926	0.999322	1
1	2106235	2109465	0.647059	0.425926	0.999322	1
1	2110212	2112296	0.441176	0.425926	0.958846	1
1	2113507	2117308	0.441176	0.444444	0.951891	1
1	2119271	2123428	0.441176	0.444444	0.951891	1
1	2123442	2125728	0.411765	0.444444	0.921116	1
1	2125864	2126350	0.411765	0.444444	0.921116	1
1	2127098	2127734	0.411765	0.444444	0.921116	1
1	2127888	2129259	0.411765	0.444444	0.921116	1
1	2129319	2130060	0.411765	0.444444	0.921116	1
1	2130458	2130950	0.411765	0.444444	0.921116	1
1	2131020	2131191	0.411765	0.425926	0.931423	1
1	2131266	2133118	0.411765	0.425926	0.931423	1
1	2133202	2135299	0.411765	0.462963	0.897698	1
1	2135738	2136138	0.441176	0.5	0.89324	1
1	2136139	2137142	0.441176	0.5	0.89324	1
1	2137197	2137591	0.441176	0.5	0.89324	1
1	2137640	2143539	0.411765	0.5	0.839869	1
1	2145579	2151517	0.382353	0.425926	0.889117	1
1	2151558	2151800	0.382353	0.462963	0.842407	1
1	2151924	2152204	0.382353	0.462963	0.842407	1
1	2152254	2158276	0.382353	0.462963	0.842407	1
1	2158947	2160724	0.382353	0.462963	0.842407	1
1	2160834	2164862	0.382353	0.462963	0.842407	1
1	2165234	2169311	0.382353	0.462963	0.842407	1
1	2169345	2170020	0.441176	0.462963	0.935637	1
1	2170760	2171518	0.411765	0.444444	0.921116	1
1	2173239	2173598	0.294118	0.37037	0.786729	1
1	2173819	2179425	0.264706	0.37037	0.675161	1
1	2183912	2187793	0.264706	0.37037	0.675161	1
1	2187824	2188107	0.235294	0.296296	0.796231	1
1	2188313	2188762	0.235294	0.296296	0.796231	1
1	2188966	2193536	0.235294	0.296296	0.796231	1
1	2194663	2202141	0.235294	0.296296	0.796231	1
1	2205522	2214639	0.235294	0.277778	0.846798	1
1	2216795	2223161	0.235294	0.277778	0.846798	1
1	2224735	2229818	0.235294	0.277778	0.846798	1
1	2232023	2240782	0.235294	0.277778	0.846798	1
1	2248565	2250590	0.264706	0.259259	0.929433	1
1	2252139	2256723	0.264706	0.259259	0.929433	1
1	2258798	2263428	0.264706	0.259259	0.929433	1
1	2263460	2270371	0.441176	0.333333	0.994686	1
1	2270562	2271973	0.411765	0.333333	0.989363	1
1	2271997	2279330	0.411765	0.333333	0.989363	1
1	2279476	2282011	0.441176	0.333333	0.994686	1
1	2282976	2283666	0.441176	0.333333	0.994686	1
1	2284438	2286601	0.441176	0.351852	0.991312	1
1	2291223	2322666	0.5	0.351852	0.997781	1
1	2322696	2329357	0.5	0.351852	0.997781	1
1	2331665	2332139	0.5	0.351852	0.997781	1
1	2332432	2336885	0.441176	0.555556	0.805365	1
1	2336888	2344768	0.441176	0.537037	0.837672	1
1	2345377	2347741	0.441176	0.555556	0.805365	1
1	2348972	2379489	0.441176	0.611111	0.714131	1
1	2379856	2389236	0.323529	0.537037	0.460838	1
1	2390738	2395510	0.264706	0.314815	0.835879	1
1	2395517	2398698	0.205882	0.259259	0.797987	1
1	2398760	2401239	0.205882	0.277778	0.735928	1
1	2401266	2407962	0.205882	0.277778	0.735928	1
1	2407996	2408744	0.205882	0.277778	0.735928	1
1	2408814	2409055	0.235294	0.296296	0.796231	1
1	2409056	2432249	0.205882	0.296296	0.669007	1
1	2432510	2433609	0.205882	0.296296	0.669007	1
1	2433807	2435468	0.205882	0.296296	0.669007	1
1	2435663	2445993	0.205882	0.296296	0.669007	1
1	2446334	2449096	0.205882	0.296296	0.669007	1
1	2449177	2450899	0.205882	0.296296	0.669007	1
1	2451611	2454798	0.176471	0.296296	0.503905	1
1	2456289	2457039	0.205882	0.296296	0.669007	1
1	2457108	2457639	0.205882	0.296296	0.669007	1
1	2457650	2458531	0.205882	0.296296	0.669007	1
1	2459336	2459674	0.205882	0.296296	0.669007	1
1	2459726	2466515	0.205882	0.296296	0.669007	1
1	2468751	2476359	0.205882	0.296296	0.669007	1
1	2478002	2483969	0.205882	0.296296	0.669007	1
1	2484685	2499417	0.176471	0.296296	0.503905	1
1	2501242	2515019	0.176471	0.314815	0.466939	1
1	2515434	2526173	0.176471	0.314815	0.466939	1
1	2527412	2535302	0.176471	0.314815	0.466939	1
1	2535379	2539490	0.205882	0.37037	0.43056	1
1	2552252	2559059	0.264706	0.351852	0.732829	1
1	2559069	2560753	0.264706	0.351852	0.732829	1
1	2560775	2561800	0.294118	0.37037	0.786729	1
1	2562267	2563620	0.294118	0.37037	0.786729	1
1	2563730	2566669	0.294118	0.388889	0.736876	1
1	2566770	2568363	0.352941	0.444444	0.807433	1
1	2568944	2571098	0.352941	0.444444	0.807433	1
1	2571946	2573454	0.352941	0.444444	0.807433	1
1	2574294	2574919	0.323529	0.425926	0.740532	1
1	2575068	2577322	0.323529	0.425926	0.740532	1
1	2577378	2578266	0.529412	0.462963	0.986168	1
1	2578375	2583028	0.529412	0.462963	0.986168	1
1	2583453	2583892	0.529412	0.444444	0.990531	1
1	2584085	2586204	0.617647	0.444444	0.998388	1
1	2586360	2587944	0.647059	0.481481	0.997778	1
1	2587969	2590383	0.647059	0.5	0.996621	1
1	2597250	2597807	0.617647	0.518519	0.991623	1
1	2602712	2605178	0.617647	0.574074	0.981105	1
1	2606919	2608765	0.588235	0.537037	0.980871	1
1	2612931	2623260	0.588235	0.537037	0.980871	1
1	2624017	2624712	0.529412	0.462963	0.986168	1
1	2626565	2626853	0.529412	0.518519	0.963572	1
1	2626953	2627582	0.529412	0.518519	0.963572	1
1	2627700	2627854	0.529412	0.518519	0.963572	1
1	2627855	2629148	0.5	0.388889	0.994014	1
1	2629191	2630440	0.5	0.388889	0.994014	1
1	2630652	2631025	0.5	0.388889	0.994014	1
1	2631325	2632905	0.529412	0.462963	0.986168	1
1	2633175	2637028	0.529412	0.462963	0.986168	1
1	2640904	2645523	0.558824	0.481481	0.988385	1
1	2646050	2650410	0.558824	0.462963	0.992022	1
1	2651012	2651853	0.558824	0.5	0.983559	1
1	2652217	2654618	0.558824	0.5	0.983559	1
1	2654636	2655598	0.558824	0.5	0.983559	1
1	2655669	2656355	0.558824	0.425926	0.995716	1
1	2656981	2659079	0.558824	0.444444	0.994686	1
1	2659117	2661865	0.558824	0.444444	0.994686	1
1	2663122	2665403	0.558824	0.444444	0.994686	1
1	2665743	2668065	0.647059	0.518519	0.995007	1
1	2669072	2674694	0.617647	0.5	0.994204	1
1	2675633	2680476	0.617647	0.5	0.994204	1
1	2680747	2681738	0.617647	0.518519	0.991623	1
1	2682386	2686098	0.617647	0.518519	0.991623	1
1	2686532	2687571	0.617647	0.537037	0.988197	1
1	2687594	2688401	0.588235	0.5	0.990171	1
1	2689168	2690030	0.617647	0.592593	0.974825	1
1	2694222	2701578	0.529412	0.537037	0.95209	1
1	2702417	2703666	0.588235	0.555556	0.974239	1
1	2703737	2704328	0.588235	0.555556	0.974239	1
1	2704408	2704706	0.588235	0.555556	0.974239	1
1	2704795	2705018	0.588235	0.555556	0.974239	1
1	2705165	2705638	0.588235	0.555556	0.974239	1
1	2705769	2706114	0.588235	0.555556	0.974239	1
1	2706854	2707516	0.588235	0.5	0.990171	1
1	2707534	2708180	0.588235	0.5	0.990171	1
1	2708226	2710016	0.588235	0.5	0.990171	1
1	2710808	2718592	0.558824	0.5	0.983559	1
1	2718782	2719649	0.5	0.555556	0.907305	1
1	2745567	2746628	0.411765	0.555556	0.729708	1
1	2746766	2747395	0.411765	0.555556	0.729708	1
1	2747415	2747714	0.411765	0.555556	0.729708	1
1	2747897	2748298	0.411765	0.555556	0.729708	1
1	2748513	2749069	0.411765	0.555556	0.729708	1
1	2749279	2750160	0.411765	0.555556	0.729708	1
1	2750355	2750655	0.441176	0.555556	0.805365	1
1	2750925	2751332	0.470588	0.592593	0.820673	1
1	2751378	2751951	0.470588	0.592593	0.820673	1
1	2751984	2752774	0.470588	0.592593	0.820673	1
1	2752794	2754285	0.470588	0.592593	0.820673	1
1	2756347	2756947	0.470588	0.592593	0.820673	1
1	2756961	2757394	0.441176	0.537037	0.837672	1
1	2757498	2758321	0.441176	0.537037	0.837672	1
1	2758924	2759356	0.5	0.5	0.956259	1
1	2759654	2762241	0.5	0.5	0.956259	1
1	2762293	2763249	0.5	0.481481	0.96746	1
1	2763481	2800235	0.558824	0.481481	0.988385	1
1	2800441	2803031	0.558824	0.481481	0.988385	1
1	2805074	2805244	0.558824	0.444444	0.994686	1
1	2805360	2806122	0.558824	0.444444	0.994686	1
1	2806425	2807771	0.529412	0.444444	0.990531	1
1	2813365	2817132	0.558824	0.518519	0.977324	1
1	2817586	2819142	0.558824	0.518519	0.977324	1
1	2819475	2821205	0.558824	0.518519	0.977324	1
1	2821791	2822568	0.558824	0.537037	0.969463	1
1	2823633	2827976	0.411765	0.388889	0.963677	1
1	2831776	2834059	0.411765	0.425926	0.931423	1
1	2834140	2835761	0.588235	0.574074	0.970344	1
1	2836007	2838653	0.588235	0.611111	0.950413	1
1	2838890	2839368	0.588235	0.611111	0.950413	1
1	2839428	2839852	0.588235	0.611111	0.950413	1
1	2840150	2840999	0.705882	0.611111	0.991164	1
1	2841017	2843083	0.705882	0.611111	0.991164	1
1	2843257	2844945	0.588235	0.592593	0.961288	1
1	2845089	2848088	0.588235	0.592593	0.961288	1
1	2848641	2853392	0.588235	0.592593	0.961288	1
1	2855362	2857566	0.470588	0.444444	0.971418	1
1	2857610	2858699	0.470588	0.444444	0.971418	1
1	2858875	2861121	0.470588	0.444444	0.971418	1
1	2861317	2864021	0.470588	0.444444	0.971418	1
1	2867422	2869750	0.470588	0.481481	0.947122	1
1	2874242	2878439	0.5	0.555556	0.907305	1
1	2878599	2882453	0.676471	0.648148	0.97588	1
1	2884658	2888575	0.676471	0.648148	0.97588	1
1	2889399	2894497	0.617647	0.648148	0.946774	1
1	2894765	2895785	0.676471	0.685185	0.960784	1
1	2895811	2906733	0.794118	0.722222	0.986244	1
1	2910022	2923804	0.764706	0.759259	0.967705	1
1	2923874	2927201	0.764706	0.759259	0.967705	1
1	2927436	2934337	0.764706	0.759259	0.967705	1
1	2939181	2943179	0.764706	0.666667	0.989552	1
1	2945152	2953598	0.705882	0.592593	0.993607	1
1	2959712	2960513	0.676471	0.592593	0.989787	1
1	2961193	2965261	0.705882	0.722222	0.962087	1
1	2965496	2971099	0.705882	0.740741	0.953005	1
1	2971414	2984614	0.735294	0.722222	0.973844	1
1	2988527	2990174	0.735294	0.703704	0.979504	1
1	2990337	3021386	0.794118	0.722222	0.986244	1
1	3022312	3022766	0.705882	0.740741	0.953005	1
1	3023596	3024296	0.705882	0.740741	0.953005	1
1	3024708	3033387	0.705882	0.740741	0.953005	1
1	3040105	3046834	0.764706	0.722222	0.979705	1
1	3047783	3062510	0.705882	0.611111	0.991164	1
1	3063695	3066440	0.676471	0.611111	0.986139	1
1	3069218	3071487	0.411765	0.537037	0.769004	1
1	3071916	3073761	0.411765	0.537037	0.769004	1
1	3073782	3123166	0.411765	0.537037	0.769004	1
1	3123292	3125591	0.382353	0.518519	0.725683	1
1	3126169	3126431	0.382353	0.518519	0.725683	1
1	3126873	3133517	0.382353	0.537037	0.68188	1
1	3134526	3139807	0.352941	0.537037	0.577537	1
1	3139953	3150642	0.411765	0.555556	0.729708	1
1	3152875	3160137	0.411765	0.555556	0.729708	1
1	3160642	3164050	0.411765	0.481481	0.870566	1
1	3164155	3164997	0.411765	0.481481	0.870566	1
1	3165074	3166241	0.411765	0.481481	0.870566	1
1	3166437	3171922	0.411765	0.481481	0.870566	1
1	3172012	3172148	0.411765	0.481481	0.870566	1
1	3172181	3172584	0.411765	0.481481	0.870566	1
1	3172874	3173282	0.411765	0.481481	0.870566	1
1	3173371	3174287	0.411765	0.481481	0.870566	1
1	3174291	3174609	0.411765	0.481481	0.870566	1
1	3174628	3175173	0.411765	0.481481	0.870566	1
1	3175443	3176171	0.411765	0.481481	0.870566	1
1	3176175	3177033	0.411765	0.481481	0.870566	1
1	3177218	3178813	0.352941	0.444444	0.807433	1
1	3178994	3180001	0.382353	0.444444	0.874545	1
1	3180030	3181413	0.382353	0.444444	0.874545	1
1	3181451	3183600	0.411765	0.462963	0.897698	1
1	3184340	3185422	0.411765	0.462963	0.897698	1
1	3185492	3186039	0.411765	0.462963	0.897698	1
1	3186320	3186986	0.411765	0.462963	0.897698	1
1	3187068	3188390	0.411765	0.462963	0.897698	1
1	3188457	3188644	0.411765	0.462963	0.897698	1
1	3188653	3189085	0.382353	0.444444	0.874545	1
1	3189151	3189456	0.382353	0.444444	0.874545	1
1	3189521	3189667	0.382353	0.444444	0.874545	1
1	3189793	3211490	0.382353	0.444444	0.874545	1
1	3211683	3211978	0.382353	0.462963	0.842407	1
1	3212080	3212425	0.382353	0.462963	0.842407	1
1	3212433	3213757	0.382353	0.462963	0.842407	1
1	3213828	3214615	0.382353	0.462963	0.842407	1
1	3214685	3215685	0.382353	0.462963	0.842407	1
1	3215732	3218162	0.382353	0.462963	0.842407	1
1	3218166	3222554	0.382353	0.462963	0.842407	1
1	3222754	3225967	0.470588	0.462963	0.960586	1
1	3226281	3227027	0.470588	0.462963	0.960586	1
1	3227421	3229208	0.470588	0.462963	0.960586	1
1	3229985	3230818	0.441176	0.481481	0.916114	1
1	3231336	3232982	0.470588	0.481481	0.947122	1
1	3233003	3234290	0.470588	0.5	0.930813	1
1	3234486	3235291	0.441176	0.481481	0.916114	1
1	3236088	3236658	0.441176	0.5	0.89324	1
1	3237096	3237507	0.441176	0.5	0.89324	1
1	3238165	3240469	0.470588	0.518519	0.911525	1
1	3240539	3241068	0.441176	0.518519	0.867045	1
1	3241355	3242212	0.441176	0.518519	0.867045	1
1	3242462	3243663	0.441176	0.518519	0.867045	1
1	3243729	3245380	0.441176	0.518519	0.867045	1
1	3246079	3247863	0.441176	0.518519	0.867045	1
1	3250294	3251055	0.441176	0.518519	0.867045	1
1	3251144	3253999	0.647059	0.648148	0.963917	1
1	3254538	3261146	0.705882	0.703704	0.969838	1
1	3262644	3265312	0.764706	0.759259	0.967705	1
1	3266606	3267629	0.764706	0.759259	0.967705	1
1	3269276	3271062	0.823529	0.777778	0.980264	1
1	3272283	3278255	0.823529	0.851852	0.958657	1
1	3278261	3278513	0.823529	0.851852	0.958657	1
1	3278648	3279279	0.823529	0.851852	0.958657	1
1	3279637	3283285	0.823529	0.87037	0.950195	1
1	3286065	3286865	0.823529	0.888889	0.940602	1
1	3287608	3294867	0.852941	0.907407	0.947508	1
1	3296733	3306310	0.941176	0.907407	0.979178	1
1	3306363	3313174	0.941176	0.925926	0.974589	1
1	3315516	3318686	0.941176	0.944444	0.972031	1
1	3318707	3318857	0.941176	0.944444	0.972031	1
1	3318877	3319311	0.941176	0.944444	0.972031	1
1	3319533	3323807	0.941176	0.925926	0.974589	1
1	3324019	3324643	0.941176	0.925926	0.974589	1
1	3324785	3326478	0.941176	0.925926	0.974589	1
1	3326526	3327827	0.911765	0.925926	0.965483	1
1	3328364	3329168	0.911765	0.851852	0.984753	1
1	3329196	3330058	0.911765	0.814815	0.990519	1
1	3330066	3331074	0.647059	0.740741	0.907816	1
1	3331131	3334486	0.647059	0.740741	0.907816	1
1	3334649	3337049	0.647059	0.759259	0.890486	1
1	3337053	3341054	0.794118	0.796296	0.965075	1
1	3341136	3343295	0.794118	0.814815	0.961319	1
1	3344012	3344469	0.823529	0.814815	0.972422	1
1	3344518	3346028	0.764706	0.814815	0.946308	1
1	3348258	3349477	0.764706	0.814815	0.946308	1
1	3349541	3351096	0.735294	0.814815	0.933608	1
1	3351141	3351540	0.735294	0.814815	0.933608	1
1	3351682	3352111	0.735294	0.814815	0.933608	1
1	3352353	3353696	0.735294	0.814815	0.933608	1
1	3353911	3354894	0.705882	0.796296	0.916991	1
1	3360122	3361410	0.705882	0.759259	0.942503	1
1	3361427	3361947	0.705882	0.759259	0.942503	1
1	3362436	3363317	0.705882	0.759259	0.942503	1
1	3363827	3365576	0.705882	0.759259	0.942503	1
1	3365856	3367825	0.676471	0.759259	0.920081	1
1	3367863	3369276	0.676471	0.759259	0.920081	1
1	3369348	3369663	0.676471	0.759259	0.920081	1
1	3369953	3370252	0.676471	0.759259	0.920081	1
1	3370439	3371111	0.676471	0.759259	0.920081	1
1	3371122	3371815	0.441176	0.5	0.89324	1
1	3371817	3372032	0.441176	0.5	0.89324	1
1	3372086	3373488	0.441176	0.5	0.89324	1
1	3373559	3374132	0.470588	0.518519	0.911525	1
1	3374402	3375130	0.470588	0.518519	0.911525	1
1	3375262	3375769	0.470588	0.518519	0.911525	1
1	3375831	3376565	0.470588	0.518519	0.911525	1
1	3376649	3379056	0.470588	0.5	0.930813	1
1	3379131	3381796	0.411765	0.425926	0.931423	1
1	3381903	3383368	0.411765	0.425926	0.931423	1
1	3383685	3384078	0.411765	0.425926	0.931423	1
1	3386240	3387313	0.411765	0.425926	0.931423	1
1	3387328	3388208	0.411765	0.425926	0.931423	1
1	3388294	3390871	0.382353	0.425926	0.889117	1
1	3391863	3395881	0.382353	0.425926	0.889117	1
1	3397141	3398484	0.323529	0.388889	0.82929	1
1	3398487	3400763	0.323529	0.388889	0.82929	1
1	3400847	3402853	0.294118	0.37037	0.786729	1
1	3403112	3405117	0.294118	0.37037	0.786729	1
1	3405124	3405321	0.235294	0.314815	0.768632	1
1	3405999	3406049	0.235294	0.314815	0.768632	1
1	3406139	3406406	0.264706	0.388889	0.615452	1
1	3406411	3407461	0.264706	0.407407	0.555252	1
1	3407671	3410061	0.323529	0.407407	0.78681	1
1	3410380	3411214	0.323529	0.444444	0.716251	1
1	3411470	3415882	0.323529	0.444444	0.716251	1
1	3416054	3417061	0.382353	0.462963	0.842407	1
1	3417114	3417724	0.382353	0.462963	0.842407	1
1	3417739	3418742	0.382353	0.425926	0.889117	1
1	3418743	3419551	0.382353	0.407407	0.915143	1
1	3419590	3420683	0.382353	0.407407	0.915143	1
1	3421205	3423029	0.382353	0.407407	0.915143	1
1	3423218	3423872	0.382353	0.407407	0.915143	1
1	3423873	3427583	0.294118	0.314815	0.906662	1
1	3427742	3428046	0.294118	0.314815	0.906662	1
1	3428054	3428777	0.294118	0.314815	0.906662	1
1	3429051	3431476	0.411765	0.462963	0.897698	1
1	3432034	3432840	0.411765	0.462963	0.897698	1
1	3432874	3436795	0.5	0.518519	0.942597	1
1	3436931	3438729	0.529412	0.518519	0.963572	1
1	3438773	3438971	0.529412	0.518519	0.963572	1
1	3440559	3441233	0.529412	0.518519	0.963572	1
1	3441854	3445254	0.529412	0.518519	0.963572	1
1	3445543	3445850	0.5	0.5	0.956259	1
1	3447455	3451443	0.352941	0.37037	0.920973	1
1	3451492	3451701	0.352941	0.37037	0.920973	1
1	3451746	3452575	0.441176	0.425926	0.958846	1
1	3457587	3458669	0.529412	0.518519	0.963572	1
1	3458992	3460378	0.529412	0.518519	0.963572	1
1	3460424	3460712	0.529412	0.5	0.972933	1
1	3460761	3461976	0.529412	0.5	0.972933	1
1	3462052	3463729	0.529412	0.537037	0.95209	1
1	3463977	3465686	0.382353	0.518519	0.725683	1
1	3465716	3466543	0.411765	0.518519	0.805884	1
1	3468576	3470278	0.588235	0.648148	0.92272	1
1	3470308	3471144	0.588235	0.648148	0.92272	1
1	3471148	3471477	0.588235	0.648148	0.92272	1
1	3471549	3473978	0.588235	0.648148	0.92272	1
1	3474213	3476644	0.529412	0.648148	0.845852	1
1	3478336	3479457	0.529412	0.648148	0.845852	1
1	3480422	3482032	0.529412	0.648148	0.845852	1
1	3482472	3484625	0.529412	0.62963	0.870688	1
1	3486291	3487680	0.529412	0.62963	0.870688	1
1	3487705	3491017	0.529412	0.62963	0.870688	1
1	3493131	3496504	0.529412	0.62963	0.870688	1
1	3496760	3499258	0.529412	0.62963	0.870688	1
1	3499318	3500092	0.529412	0.62963	0.870688	1
1	3500093	3500341	0.529412	0.62963	0.870688	1
1	3500344	3503950	0.529412	0.648148	0.845852	1
1	3504019	3505149	0.470588	0.611111	0.78867	1
1	3505162	3506119	0.529412	0.555556	0.938311	1
1	3506380	3506760	0.529412	0.555556	0.938311	1
1	3506769	3507820	0.529412	0.574074	0.930518	1
1	3507911	3508104	0.411765	0.537037	0.769004	1
1	3508194	3509632	0.411765	0.537037	0.769004	1
1	3510742	3513370	0.411765	0.537037	0.769004	1
1	3513404	3513897	0.411765	0.537037	0.769004	1
1	3514007	3514495	0.411765	0.518519	0.805884	1
1	3514509	3515660	0.382353	0.5	0.767459	1
1	3515722	3516768	0.382353	0.5	0.767459	1
1	3516889	3519250	0.382353	0.5	0.767459	1
1	3519327	3519528	0.382353	0.481481	0.806558	1
1	3519552	3524523	0.352941	0.5	0.674425	1
1	3524534	3525174	0.352941	0.481481	0.721223	1
1	3525219	3525671	0.382353	0.481481	0.806558	1
1	3525761	3526405	0.382353	0.5	0.767459	1
1	3526417	3529058	0.352941	0.518519	0.626255	1
1	3530148	3534297	0.352941	0.462963	0.765821	1
1	3534525	3537163	0.352941	0.462963	0.765821	1
1	3537732	3538114	0.352941	0.462963	0.765821	1
1	3538132	3538728	0.352941	0.462963	0.765821	1
1	3539039	3539244	0.352941	0.462963	0.765821	1
1	3539268	3539832	0.352941	0.462963	0.765821	1
1	3540253	3541071	0.352941	0.462963	0.765821	1
1	3541184	3541449	0.352941	0.462963	0.765821	1
1	3541514	3544209	0.352941	0.462963	0.765821	1
1	3544869	3545763	0.352941	0.462963	0.765821	1
1	3545837	3548922	0.352941	0.5	0.674425	1
1	3549366	3551349	0.382353	0.518519	0.725683	1
1	3551843	3562460	0.382353	0.518519	0.725683	1
1	3564398	3611319	0.470588	0.555556	0.863909	1
1	3612744	3629825	0.441176	0.444444	0.951891	1
1	3630435	3640430	0.382353	0.444444	0.874545	1
1	3641046	3650802	0.323529	0.425926	0.740532	1
1	3650911	3653022	0.352941	0.425926	0.826898	1
1	3653758	3654518	0.294118	0.351852	0.832224	1
1	3654945	3655708	0.323529	0.37037	0.867209	1
1	3655771	3658684	0.323529	0.37037	0.867209	1
1	3658894	3659845	0.323529	0.37037	0.867209	1
1	3659851	3663040	0.323529	0.351852	0.900022	1
1	3663066	3663640	0.323529	0.351852	0.900022	1
1	3667526	3668849	0.294118	0.37037	0.786729	1
1	3668939	3669442	0.264706	0.351852	0.732829	1
1	3669502	3670101	0.264706	0.333333	0.786886	1
1	3670185	3671226	0.264706	0.296296	0.858091	1
1	3671316	3671771	0.264706	0.296296	0.858091	1
1	3671794	3672045	0.264706	0.296296	0.858091	1
1	3672203	3673084	0.264706	0.296296	0.858091	1
1	3681536	3687766	0.529412	0.462963	0.986168	1
1	3698662	3721636	0.470588	0.462963	0.960586	1
1	3721755	3723018	0.558824	0.5	0.983559	1
1	3723164	3724194	0.558824	0.5	0.983559	1
1	3724260	3724599	0.617647	0.574074	0.981105	1
1	3724602	3725205	0.617647	0.574074	0.981105	1
1	3725372	3725832	0.617647	0.574074	0.981105	1
1	3726362	3726953	0.617647	0.574074	0.981105	1
1	3727650	3729888	0.588235	0.574074	0.970344	1
1	3729954	3730752	0.558824	0.555556	0.959776	1
1	3730845	3731168	0.558824	0.555556	0.959776	1
1	3731176	3731928	0.558824	0.555556	0.959776	1
1	3731949	3733662	0.558824	0.555556	0.959776	1
1	3734274	3734731	0.558824	0.555556	0.959776	1
1	3734759	3736068	0.558824	0.555556	0.959776	1
1	3736406	3736545	0.352941	0.444444	0.807433	1
1	3736630	3737499	0.352941	0.444444	0.807433	1
1	3737549	3738272	0.352941	0.444444	0.807433	1
1	3738944	3740810	0.352941	0.444444	0.807433	1
1	3740917	3741208	0.323529	0.444444	0.716251	1
1	3741232	3741523	0.352941	0.481481	0.721223	1
1	3741916	3743220	0.382353	0.481481	0.806558	1
1	3743332	3744136	0.382353	0.481481	0.806558	1
1	3744176	3744990	0.5	0.537037	0.926312	1
1	3745534	3747413	0.529412	0.574074	0.930518	1
1	3747626	3749338	0.529412	0.592593	0.913074	1
1	3749352	3750147	0.5	0.592593	0.873654	1
1	3750207	3750510	0.588235	0.62963	0.937589	1
1	3754361	3761184	0.529412	0.574074	0.930518	1
1	3762019	3770789	0.617647	0.648148	0.946774	1
1	3771623	3777162	0.647059	0.648148	0.963917	1
1	3777556	3777937	0.411765	0.481481	0.870566	1
1	3778877	3782339	0.411765	0.481481	0.870566	1
1	3782406	3786240	0.5	0.592593	0.873654	1
1	3794860	3795130	0.5	0.592593	0.873654	1
1	3795138	3808486	0.647059	0.666667	0.954411	1
1	3808501	3809275	0.5	0.537037	0.926312	1
1	3810050	3810595	0.5	0.537037	0.926312	1
1	3810681	3811120	0.5	0.537037	0.926312	1
1	3811247	3811729	0.5	0.537037	0.926312	1
1	3811744	3812221	0.5	0.537037	0.926312	1
1	3812724	3813026	0.470588	0.537037	0.889209	1
1	3813057	3813631	0.470588	0.537037	0.889209	1
1	3813755	3814465	0.470588	0.537037	0.889209	1
1	3814519	3825126	0.441176	0.518519	0.867045	1
1	3825335	3826280	0.411765	0.407407	0.949293	1
1	3826308	3828028	0.411765	0.407407	0.949293	1
1	3828058	3828917	0.411765	0.407407	0.949293	1
1	3828924	3831003	0.411765	0.407407	0.949293	1
1	3831526	3833105	0.411765	0.407407	0.949293	1
1	3833197	3833393	0.411765	0.407407	0.949293	1
1	3833437	3833755	0.411765	0.444444	0.921116	1
1	3834047	3834918	0.411765	0.444444	0.921116	1
1	3835055	3835710	0.411765	0.444444	0.921116	1
1	3835778	3837133	0.411765	0.444444	0.921116	1
1	3837239	3837483	0.411765	0.444444	0.921116	1
1	3837524	3838421	0.411765	0.444444	0.921116	1
1	3838457	3838663	0.411765	0.444444	0.921116	1
1	3840001	3840354	0.411765	0.444444	0.921116	1
1	3840685	3844057	0.411765	0.444444	0.921116	1
1	3844466	3845348	0.411765	0.462963	0.897698	1
1	3845366	3845547	0.411765	0.462963	0.897698	1
1	3845654	3846021	0.411765	0.462963	0.897698	1
1	3846043	3846368	0.411765	0.462963	0.897698	1
1	3846442	3846669	0.411765	0.462963	0.897698	1
1	3846722	3846912	0.411765	0.462963	0.897698	1
1	3847122	3848004	0.441176	0.462963	0.935637	1
1	3848188	3848989	0.323529	0.407407	0.78681	1
1	3849194	3850581	0.323529	0.407407	0.78681	1
1	3850701	3852538	0.323529	0.444444	0.716251	1
1	3853004	3853913	0.323529	0.444444	0.716251	1
1	3854016	3854357	0.323529	0.444444	0.716251	1
1	3854453	3855556	0.323529	0.444444	0.716251	1
1	3855866	3856135	0.323529	0.444444	0.716251	1
1	3856537	3857080	0.323529	0.444444	0.716251	1
1	3857276	3858827	0.323529	0.444444	0.716251	1
1	3859090	3859399	0.323529	0.444444	0.716251	1
1	3859448	3860515	0.411765	0.481481	0.870566	1
1	3861360	3861713	0.411765	0.481481	0.870566	1
1	3861882	3862372	0.411765	0.481481	0.870566	1
1	3863968	3865516	0.411765	0.5	0.839869	1
1	3865604	3868673	0.411765	0.5	0.839869	1
1	3869060	3873772	0.411765	0.5	0.839869	1
1	3873791	3876464	0.411765	0.481481	0.870566	1
1	3876568	3877127	0.411765	0.444444	0.921116	1
1	3877232	3878063	0.323529	0.37037	0.867209	1
1	3878138	3879782	0.323529	0.37037	0.867209	1
1	3879977	3884759	0.294118	0.444444	0.60089	1
1	3885919	3891011	0.352941	0.444444	0.807433	1
1	3891748	3892259	0.411765	0.462963	0.897698	1
1	3892770	3932061	0.382353	0.444444	0.874545	1
1	3932148	3932551	0.323529	0.37037	0.867209	1
1	3932552	3932870	0.323529	0.37037	0.867209	1
1	3932916	3934464	0.323529	0.37037	0.867209	1
1	3934837	3935624	0.323529	0.37037	0.867209	1
1	3935664	3951379	0.352941	0.388889	0.894222	1
1	3953628	3955926	0.352941	0.407407	0.862777	1
1	3956182	3972104	0.470588	0.592593	0.820673	1
1	3974479	3984655	0.5	0.666667	0.756637	1
1	3990019	4020148	0.676471	0.722222	0.945718	1
1	4027697	4149989	0.676471	0.703704	0.95614	1
1	4150379	4159958	0.617647	0.685185	0.91916	1
1	4160510	4160938	0.617647	0.685185	0.91916	1
1	4161312	4163288	0.617647	0.685185	0.91916	1
1	4163328	4163863	0.617647	0.685185	0.91916	1
1	4164039	4164488	0.617647	0.685185	0.91916	1
1	4164535	4164884	0.676471	0.685185	0.960784	1
1	4164970	4165482	0.676471	0.685185	0.960784	1
1	4165506	4166626	0.676471	0.685185	0.960784	1
1	4166781	4167200	0.558824	0.666667	0.867986	1
1	4167607	4168085	0.558824	0.666667	0.867986	1
1	4168106	4168240	0.558824	0.666667	0.867986	1
1	4168344	4168403	0.558824	0.666667	0.867986	1
1	4168417	4168631	0.558824	0.666667	0.867986	1
1	4168710	4169296	0.558824	0.648148	0.889769	1
1	4169302	4169671	0.558824	0.648148	0.889769	1
1	4169679	4170639	0.617647	0.648148	0.946774	1
1	4170727	4171748	0.617647	0.722222	0.893375	1
1	4171882	4173371	0.617647	0.722222	0.893375	1
1	4174415	4175081	0.617647	0.722222	0.893375	1
1	4175243	4176957	0.617647	0.740741	0.873762	1
1	4176960	4178085	0.617647	0.740741	0.873762	1
1	4178122	4178863	0.588235	0.722222	0.854177	1
1	4179046	4184091	0.617647	0.703704	0.911053	1
1	4184254	4184379	0.617647	0.703704	0.911053	1
1	4184557	4185003	0.617647	0.722222	0.893375	1
1	4185123	4185587	0.617647	0.722222	0.893375	1
1	4185822	4187377	0.441176	0.537037	0.837672	1
1	4187461	4188003	0.441176	0.537037	0.837672	1
1	4188626	4189351	0.382353	0.5	0.767459	1
1	4189411	4189803	0.382353	0.5	0.767459	1
1	4189853	4191445	0.382353	0.5	0.767459	1
1	4191591	4192482	0.352941	0.5	0.674425	1
1	4192493	4194934	0.352941	0.518519	0.626255	1
1	4194973	4197512	0.5	0.648148	0.789136	1
1	4197778	4198893	0.5	0.648148	0.789136	1
1	4203189	4205018	0.5	0.62963	0.819647	1
1	4206556	4208045	0.5	0.62963	0.819647	1
1	4208801	4216955	0.558824	0.685185	0.844014	1
1	4279107	4325752	0.617647	0.648148	0.946774	1
1	4329636	4332741	0.705882	0.685185	0.973244	1
1	4333182	4364835	0.705882	0.685185	0.973244	1
1	4365119	4365500	0.676471	0.62963	0.981549	1
1	4365512	4370746	0.676471	0.666667	0.969	1
1	4371667	4373300	0.676471	0.666667	0.969	1
1	4376221	4376712	0.676471	0.666667	0.969	1
1	4377465	4380053	0.676471	0.666667	0.969	1
1	4380075	4381530	0.794118	0.796296	0.965075	1
1	4382020	4382425	0.794118	0.777778	0.971784	1
1	4382450	4382698	0.794118	0.777778	0.971784	1
1	4382895	4383207	0.617647	0.592593	0.974825	1
1	4383511	4383974	0.588235	0.574074	0.970344	1
1	4384081	4384381	0.588235	0.574074	0.970344	1
1	4384445	4384744	0.588235	0.574074	0.970344	1
1	4384763	4384962	0.588235	0.574074	0.970344	1
1	4384976	4385346	0.676471	0.592593	0.989787	1
1	4385851	4386131	0.676471	0.592593	0.989787	1
1	4386283	4386605	0.676471	0.592593	0.989787	1
1	4386651	4387532	0.676471	0.592593	0.989787	1
1	4387543	4388658	0.676471	0.592593	0.989787	1
1	4388679	4388911	0.676471	0.592593	0.989787	1
1	4388979	4389391	0.558824	0.574074	0.954192	1
1	4389971	4390892	0.588235	0.592593	0.961288	1
1	4391142	4392404	0.676471	0.592593	0.989787	1
1	4393346	4395507	0.617647	0.574074	0.981105	1
1	4396129	4398600	0.617647	0.574074	0.981105	1
1	4398702	4400016	0.617647	0.574074	0.981105	1
1	4400382	4400819	0.588235	0.537037	0.980871	1
1	4400843	4403726	0.588235	0.537037	0.980871	1
1	4404996	4405162	0.588235	0.537037	0.980871	1
1	4406178	4407081	0.617647	0.537037	0.988197	1
1	4407850	4409507	0.647059	0.555556	0.989898	1
1	4410257	4416469	0.735294	0.648148	0.989603	1
1	4417087	4418945	0.647059	0.611111	0.978506	1
1	4420257	4421317	0.647059	0.611111	0.978506	1
1	4421414	4422040	0.647059	0.611111	0.978506	1
1	4422342	4423198	0.647059	0.611111	0.978506	1
1	4423337	4424849	0.647059	0.592593	0.983863	1
1	4425956	4430229	0.647059	0.611111	0.978506	1
1	4432538	4436203	0.588235	0.518519	0.986118	1
1	4436299	4437348	0.588235	0.518519	0.986118	1
1	4437360	4437934	0.588235	0.518519	0.986118	1
1	4438022	4438334	0.588235	0.518519	0.986118	1
1	4438373	4438545	0.588235	0.518519	0.986118	1
1	4438604	4438981	0.588235	0.537037	0.980871	1
1	4439092	4439718	0.558824	0.462963	0.992022	1
1	4439799	4440410	0.558824	0.462963	0.992022	1
1	4440479	4440872	0.558824	0.462963	0.992022	1
1	4440906	4441078	0.558824	0.462963	0.992022	1
1	4441167	4442378	0.558824	0.462963	0.992022	1
1	4443076	4443795	0.558824	0.462963	0.992022	1
1	4445729	4446339	0.558824	0.462963	0.992022	1
1	4446373	4449460	0.588235	0.518519	0.986118	1
1	4449788	4450641	0.588235	0.518519	0.986118	1
1	4451182	4451869	0.588235	0.518519	0.986118	1
1	4451906	4454404	0.588235	0.518519	0.986118	1
1	4455704	4456379	0.558824	0.537037	0.969463	1
1	4456802	4457093	0.558824	0.537037	0.969463	1
1	4457127	4459561	0.558824	0.537037	0.969463	1
1	4459984	4463522	0.558824	0.537037	0.969463	1
1	4463568	4464116	0.529412	0.537037	0.95209	1
1	4464571	4467696	0.529412	0.518519	0.963572	1
1	4468054	4470342	0.588235	0.462963	0.995464	1
1	4471001	4471294	0.588235	0.462963	0.995464	1
1	4471490	4473748	0.617647	0.537037	0.988197	1
1	4473907	4474289	0.617647	0.518519	0.991623	1
1	4474344	4474798	0.617647	0.537037	0.988197	1
1	4474854	4475116	0.617647	0.518519	0.991623	1
1	4475139	4475225	0.617647	0.518519	0.991623	1
1	4475255	4475611	0.617647	0.555556	0.983758	1
1	4475774	4477416	0.617647	0.574074	0.981105	1
1	4477643	4479307	0.617647	0.574074	0.981105	1
1	4479322	4479483	0.588235	0.574074	0.970344	1
1	4479505	4480015	0.617647	0.611111	0.967108	1
1	4480224	4482047	0.617647	0.611111	0.967108	1
1	4482274	4485714	0.617647	0.611111	0.967108	1
1	4485767	4487576	0.617647	0.611111	0.967108	1
1	4487986	4488784	0.588235	0.574074	0.970344	1
1	4488938	4489508	0.617647	0.62963	0.957802	1
1	4489566	4491696	0.617647	0.62963	0.957802	1
1	4491868	4493069	0.647059	0.62963	0.971905	1
1	4493395	4493616	0.647059	0.648148	0.963917	1
1	4493753	4494800	0.617647	0.574074	0.981105	1
1	4494893	4495418	0.617647	0.574074	0.981105	1
1	4497417	4499353	0.676471	0.62963	0.981549	1
1	4499378	4499793	0.676471	0.62963	0.981549	1
1	4499925	4500287	0.558824	0.555556	0.959776	1
1	4500390	4500752	0.558824	0.555556	0.959776	1
1	4501150	4502119	0.558824	0.555556	0.959776	1
1	4502175	4504980	0.558824	0.555556	0.959776	1
1	4505417	4508188	0.558824	0.537037	0.969463	1
1	4508215	4509074	0.529412	0.481481	0.980385	1
1	4509318	4511049	0.470588	0.462963	0.960586	1
1	4511074	4511938	0.5	0.462963	0.976418	1
1	4511950	4513095	0.5	0.462963	0.976418	1
1	4513222	4514209	0.529412	0.481481	0.980385	1
1	4514476	4514759	0.588235	0.537037	0.980871	1
1	4514956	4515530	0.617647	0.481481	0.996099	1
1	4515604	4516105	0.558824	0.5	0.983559	1
1	4516148	4517433	0.558824	0.5	0.983559	1
1	4517456	4517603	0.588235	0.537037	0.980871	1
1	4518975	4520633	0.588235	0.537037	0.980871	1
1	4520816	4521322	0.588235	0.537037	0.980871	1
1	4521359	4521835	0.588235	0.537037	0.980871	1
1	4522035	4522448	0.588235	0.537037	0.980871	1
1	4522455	4522923	0.617647	0.537037	0.988197	1
1	4522990	4523714	0.676471	0.62963	0.981549	1
1	4523740	4524393	0.588235	0.574074	0.970344	1
1	4524842	4525278	0.558824	0.555556	0.959776	1
1	4525292	4525549	0.558824	0.555556	0.959776	1
1	4525567	4525774	0.617647	0.62963	0.957802	1
1	4525851	4528257	0.617647	0.62963	0.957802	1
1	4528300	4528564	0.588235	0.62963	0.937589	1
1	4528755	4529480	0.588235	0.62963	0.937589	1
1	4529525	4531464	0.588235	0.62963	0.937589	1
1	4531621	4534407	0.588235	0.62963	0.937589	1
1	4534783	4536538	0.470588	0.537037	0.889209	1
1	4536583	4537949	0.470588	0.537037	0.889209	1
1	4538006	4538447	0.470588	0.537037	0.889209	1
1	4539195	4541730	0.470588	0.537037	0.889209	1
1	4542944	4543274	0.441176	0.481481	0.916114	1
1	4543328	4543806	0.441176	0.481481	0.916114	1
1	4543819	4551251	0.441176	0.481481	0.916114	1
1	4552048	4553215	0.441176	0.5	0.89324	1
1	4553315	4554044	0.441176	0.481481	0.916114	1
1	4554922	4555333	0.441176	0.462963	0.935637	1
1	4555526	4555760	0.441176	0.462963	0.935637	1
1	4555774	4557337	0.441176	0.462963	0.935637	1
1	4557692	4558756	0.470588	0.5	0.930813	1
1	4558825	4560862	0.470588	0.518519	0.911525	1
1	4560998	4565663	0.5	0.555556	0.907305	1
1	4565701	4566638	0.529412	0.555556	0.938311	1
1	4566656	4567692	0.5	0.537037	0.926312	1
1	4567700	4568675	0.470588	0.518519	0.911525	1
1	4568829	4569516	0.441176	0.574074	0.788213	1
1	4569542	4569623	0.470588	0.574074	0.850177	1
1	4569782	4570612	0.352941	0.518519	0.626255	1
1	4571027	4574823	0.352941	0.518519	0.626255	1
1	4575429	4576082	0.382353	0.555556	0.636735	1
1	4576189	4577529	0.5	0.666667	0.756637	1
1	4577847	4579008	0.529412	0.685185	0.789604	1
1	4579068	4584265	0.529412	0.666667	0.818759	1
1	4584722	4585447	0.529412	0.666667	0.818759	1
1	4585475	4588865	0.588235	0.62963	0.937589	1
1	4590462	4592607	0.735294	0.740741	0.967097	1
1	4593195	4595102	0.647059	0.62963	0.971905	1
1	4595573	4600323	0.617647	0.555556	0.983758	1
1	4600487	4602785	0.647059	0.574074	0.988128	1
1	4603908	4605838	0.705882	0.62963	0.988027	1
1	4606377	4607161	0.764706	0.648148	0.992218	1
1	4607363	4609054	0.823529	0.777778	0.980264	1
1	4609896	4610741	0.764706	0.703704	0.984254	1
1	4610988	4611666	0.764706	0.722222	0.979705	1
1	4613113	4616899	0.705882	0.666667	0.97919	1
1	4617609	4618663	0.705882	0.666667	0.97919	1
1	4619506	4619987	0.588235	0.592593	0.961288	1
1	4620163	4621246	0.529412	0.592593	0.913074	1
1	4622316	4623460	0.5	0.592593	0.873654	1
1	4623955	4629241	0.5	0.592593	0.873654	1
1	4629272	4630008	0.617647	0.703704	0.911053	1
1	4630201	4630891	0.617647	0.703704	0.911053	1
1	4631923	4632919	0.617647	0.648148	0.946774	1
1	4632936	4634980	0.617647	0.611111	0.967108	1
1	4635048	4636035	0.617647	0.611111	0.967108	1
1	4637592	4639731	0.676471	0.666667	0.969	1
1	4639838	4642839	0.647059	0.722222	0.92334	1
1	4644801	4645909	0.558824	0.574074	0.954192	1
1	4645937	4647817	0.558824	0.574074	0.954192	1
1	4648099	4649649	0.558824	0.592593	0.941446	1
1	4650379	4650795	0.558824	0.555556	0.959776	1
1	4650840	4651282	0.558824	0.555556	0.959776	1
1	4651409	4652900	0.558824	0.537037	0.969463	1
1	4652921	4659149	0.411765	0.407407	0.949293	1
1	4661217	4666099	0.382353	0.425926	0.889117	1
1	4666108	4667355	0.382353	0.425926	0.889117	1
1	4668502	4669754	0.352941	0.407407	0.862777	1
1	4670289	4672011	0.323529	0.407407	0.78681	1
1	4672340	4672732	0.647059	0.611111	0.978506	1
1	4672959	4673474	0.647059	0.574074	0.988128	1
1	4673514	4673970	0.705882	0.592593	0.993607	1
1	4674075	4674319	0.735294	0.592593	0.996037	1
1	4674389	4674885	0.735294	0.611111	0.994424	1
1	4675217	4675657	0.735294	0.611111	0.994424	1
1	4675733	4676411	0.735294	0.685185	0.98196	1
1	4676559	4676712	0.705882	0.666667	0.97919	1
1	4676732	4679439	0.529412	0.62963	0.870688	1
1	4679499	4680227	0.411765	0.518519	0.805884	1
1	4680463	4680790	0.352941	0.425926	0.826898	1
1	4681110	4682319	0.323529	0.425926	0.740532	1
1	4682601	4683018	0.264706	0.388889	0.615452	1
1	4683023	4683150	0.264706	0.388889	0.615452	1
1	4683177	4685158	0.264706	0.407407	0.555252	1
1	4685339	4686322	0.264706	0.407407	0.555252	1
1	4686374	4688829	0.235294	0.425926	0.401328	1
1	4688853	4692082	0.205882	0.444444	0.240203	1
1	4693062	4694950	0.205882	0.444444	0.240203	1
1	4695323	4697727	0.323529	0.444444	0.716251	1
1	4699045	4700263	0.323529	0.425926	0.740532	1
1	4700473	4703038	0.323529	0.425926	0.740532	1
1	4703692	4707852	0.294118	0.425926	0.628763	1
1	4708860	4711924	0.294118	0.425926	0.628763	1
1	4712401	4715296	0.294118	0.425926	0.628763	1
1	4715485	4716346	0.294118	0.425926	0.628763	1
1	4716657	4717784	0.264706	0.425926	0.495982	1
1	4718595	4719373	0.264706	0.425926	0.495982	1
1	4719502	4720735	0.264706	0.407407	0.555252	1
1	4720837	4724170	0.294118	0.407407	0.683808	1
1	4724267	4726981	0.323529	0.407407	0.78681	1
1	4727121	4749591	0.441176	0.425926	0.958846	1
1	4753598	4759794	0.411765	0.333333	0.989363	1
1	4761504	4766648	0.5	0.407407	0.990753	1
1	4770565	4777578	0.411765	0.407407	0.949293	1
1	4778623	4782629	0.411765	0.444444	0.921116	1
1	4783014	4796636	0.529412	0.555556	0.938311	1
1	4811582	4816110	0.558824	0.574074	0.954192	1
1	4823682	4837058	0.558824	0.574074	0.954192	1
1	4839845	4860035	0.558824	0.592593	0.941446	1
1	4860074	4869816	0.558824	0.611111	0.926501	1
1	4873143	4885784	0.617647	0.703704	0.911053	1
1	4886913	4891720	0.647059	0.703704	0.937071	1
1	4895851	4903960	0.617647	0.648148	0.946774	1
1	4904815	4908481	0.588235	0.62963	0.937589	1
1	4909766	4912675	0.588235	0.62963	0.937589	1
1	4912814	4913855	0.558824	0.574074	0.954192	1
1	4913860	4918349	0.558824	0.574074	0.954192	1
1	4918570	4922838	0.558824	0.592593	0.941446	1
1	4923651	4924032	0.558824	0.555556	0.959776	1
1	4925458	4927098	0.558824	0.555556	0.959776	1
1	4927714	4929975	0.558824	0.555556	0.959776	1
1	4930376	4937309	0.529412	0.574074	0.930518	1
1	4937461	4942011	0.529412	0.555556	0.938311	1
1	4942888	4944304	0.441176	0.481481	0.916114	1
1	4944560	4945482	0.441176	0.481481	0.916114	1
1	4945844	4950124	0.470588	0.62963	0.754486	1
1	4950133	4951644	0.5	0.648148	0.789136	1
1	4951737	4952533	0.5	0.666667	0.756637	1
1	4952712	4952975	0.470588	0.648148	0.718494	1
1	4963839	5196806	0.5	0.648148	0.789136	1
1	5196933	5200640	0.323529	0.481481	0.614405	1
1	5200698	5201612	0.323529	0.481481	0.614405	1
1	5201652	5201864	0.323529	0.481481	0.614405	1
1	5203953	5204677	0.323529	0.481481	0.614405	1
1	5205163	5207782	0.323529	0.444444	0.716251	1
1	5207803	5211313	0.323529	0.444444	0.716251	1
1	5212034	5213515	0.352941	0.462963	0.765821	1
1	5213669	5214339	0.323529	0.407407	0.78681	1
1	5214565	5219661	0.323529	0.407407	0.78681	1
1	5219720	5223255	0.323529	0.407407	0.78681	1
1	5223284	5225105	0.323529	0.407407	0.78681	1
1	5225494	5225825	0.323529	0.407407	0.78681	1
1	5225848	5226758	0.323529	0.407407	0.78681	1
1	5227173	5228284	0.323529	0.407407	0.78681	1
1	5228501	5229226	0.323529	0.407407	0.78681	1
1	5229266	5230287	0.294118	0.407407	0.683808	1
1	5230340	5231716	0.294118	0.407407	0.683808	1
1	5232135	5232802	0.294118	0.407407	0.683808	1
1	5233161	5234098	0.323529	0.462963	0.666018	1
1	5234543	5235090	0.323529	0.462963	0.666018	1
1	5235364	5235628	0.323529	0.462963	0.666018	1
1	5235883	5236918	0.352941	0.481481	0.721223	1
1	5237341	5244698	0.323529	0.481481	0.614405	1
1	5245135	5246741	0.323529	0.518519	0.510944	1
1	5247295	5247745	0.352941	0.5	0.674425	1
1	5249003	5249076	0.352941	0.555556	0.529052	1
1	5249183	5259629	0.411765	0.555556	0.729708	1
1	5262332	5263102	0.441176	0.555556	0.805365	1
1	5263268	5263524	0.470588	0.62963	0.754486	1
1	5264787	5266647	0.5	0.62963	0.819647	1
1	5268050	5269578	0.5	0.611111	0.847894	1
1	5270258	5273479	0.5	0.574074	0.896769	1
1	5273692	5273898	0.5	0.574074	0.896769	1
1	5274059	5274368	0.5	0.574074	0.896769	1
1	5274569	5275561	0.470588	0.574074	0.850177	1
1	5275576	5275943	0.470588	0.648148	0.718494	1
1	5276226	5276845	0.470588	0.648148	0.718494	1
1	5276888	5277487	0.470588	0.648148	0.718494	1
1	5277969	5278381	0.470588	0.648148	0.718494	1
1	5278461	5281397	0.441176	0.648148	0.6341	1
1	5281826	5283108	0.352941	0.62963	0.370464	1
1	5283197	5283659	0.323529	0.537037	0.460838	1
1	5283737	5284126	0.5	0.592593	0.873654	1
1	5284175	5284794	0.5	0.574074	0.896769	1
1	5285568	5285719	0.382353	0.5	0.767459	1
1	5286482	5286912	0.411765	0.481481	0.870566	1
1	5286967	5287626	0.382353	0.481481	0.806558	1
1	5287760	5287929	0.382353	0.481481	0.806558	1
1	5287940	5288173	0.382353	0.481481	0.806558	1
1	5288247	5288571	0.382353	0.481481	0.806558	1
1	5288597	5288923	0.382353	0.481481	0.806558	1
1	5288927	5290158	0.382353	0.5	0.767459	1
1	5290462	5291176	0.352941	0.444444	0.807433	1
1	5291217	5292533	0.352941	0.481481	0.721223	1
1	5292873	5293420	0.352941	0.481481	0.721223	1
1	5295439	5296000	0.352941	0.481481	0.721223	1
1	5296200	5297536	0.382353	0.574074	0.613877	1
1	5297541	5299497	0.382353	0.537037	0.68188	1
1	5299740	5302756	0.588235	0.648148	0.92272	1
1	5303653	5304545	0.588235	0.62963	0.937589	1
1	5304656	5305575	0.588235	0.62963	0.937589	1
1	5306036	5307232	0.588235	0.611111	0.950413	1
1	5307759	5308366	0.647059	0.648148	0.963917	1
1	5308500	5309592	0.647059	0.648148	0.963917	1
1	5309661	5309920	0.647059	0.648148	0.963917	1
1	5309996	5310757	0.588235	0.611111	0.950413	1
1	5310807	5311100	0.588235	0.611111	0.950413	1
1	5311245	5311622	0.588235	0.611111	0.950413	1
1	5311642	5313027	0.588235	0.611111	0.950413	1
1	5313377	5314287	0.588235	0.611111	0.950413	1
1	5315004	5315904	0.588235	0.62963	0.937589	1
1	5315905	5317775	0.588235	0.62963	0.937589	1
1	5317961	5318259	0.588235	0.62963	0.937589	1
1	5318262	5318997	0.588235	0.62963	0.937589	1
1	5319233	5319776	0.588235	0.666667	0.905752	1
1	5319778	5320653	0.617647	0.703704	0.911053	1
1	5321156	5322448	0.617647	0.703704	0.911053	1
1	5322491	5323823	0.647059	0.722222	0.92334	1
1	5324464	5327231	0.764706	0.814815	0.946308	1
1	5327891	5329623	0.647059	0.666667	0.954411	1
1	5329928	5330673	0.588235	0.666667	0.905752	1
1	5330860	5333028	0.588235	0.666667	0.905752	1
1	5333903	5336281	0.588235	0.666667	0.905752	1
1	5336857	5353714	0.588235	0.666667	0.905752	1
1	5355428	5380985	0.588235	0.666667	0.905752	1
1	5390628	5444166	0.588235	0.648148	0.92272	1
1	5444283	5447984	0.588235	0.648148	0.92272	1
1	5448026	5449042	0.558824	0.648148	0.889769	1
1	5449538	5452142	0.5	0.648148	0.789136	1
1	5452309	5456146	0.5	0.648148	0.789136	1
1	5456363	5458269	0.5	0.648148	0.789136	1
1	5458964	5460491	0.470588	0.648148	0.718494	1
1	5461687	5464124	0.470588	0.592593	0.820673	1
1	5464180	5467295	0.470588	0.592593	0.820673	1
1	5468309	5470361	0.470588	0.592593	0.820673	1
1	5470387	5479602	0.558824	0.592593	0.941446	1
1	5493021	5504622	0.558824	0.574074	0.954192	1
1	5505071	5550620	0.529412	0.574074	0.930518	1
1	5551729	5564400	0.5	0.555556	0.907305	1
1	5564483	5580375	0.5	0.555556	0.907305	1
1	5580517	5600551	0.5	0.537037	0.926312	1
1	5601511	5625910	0.588235	0.611111	0.950413	1
1	5626067	5626712	0.588235	0.611111	0.950413	1
1	5626905	5627329	0.588235	0.611111	0.950413	1
1	5627367	5627592	0.588235	0.611111	0.950413	1
1	5627679	5627881	0.588235	0.611111	0.950413	1
1	5628154	5628647	0.588235	0.62963	0.937589	1
1	5629308	5635030	0.617647	0.648148	0.946774	1
1	5635397	5635743	0.647059	0.740741	0.907816	1
1	5635905	5638026	0.647059	0.740741	0.907816	1
1	5638288	5639533	0.617647	0.685185	0.91916	1
1	5639547	5641754	0.617647	0.685185	0.91916	1
1	5642029	5643317	0.617647	0.685185	0.91916	1
1	5643860	5644529	0.676471	0.722222	0.945718	1
1	5644570	5645150	0.676471	0.722222	0.945718	1
1	5645220	5646715	0.676471	0.722222	0.945718	1
1	5646843	5647101	0.676471	0.722222	0.945718	1
1	5647102	5647555	0.676471	0.722222	0.945718	1
1	5647711	5650343	0.676471	0.722222	0.945718	1
1	5650631	5653185	0.676471	0.722222	0.945718	1
1	5653332	5656594	0.676471	0.722222	0.945718	1
1	5656598	5660592	0.676471	0.740741	0.933718	1
1	5660621	5662820	0.676471	0.740741	0.933718	1
1	5663513	5665937	0.676471	0.740741	0.933718	1
1	5666034	5671779	0.676471	0.740741	0.933718	1
1	5672631	5674780	0.735294	0.740741	0.967097	1
1	5674828	5675981	0.735294	0.740741	0.967097	1
1	5676140	5678132	0.735294	0.740741	0.967097	1
1	5679719	5680217	0.735294	0.740741	0.967097	1
1	5680265	5680953	0.735294	0.740741	0.967097	1
1	5681543	5683106	0.735294	0.759259	0.959164	1
1	5683983	5688481	0.735294	0.759259	0.959164	1
1	5688554	5689127	0.705882	0.722222	0.962087	1
1	5690151	5691993	0.705882	0.722222	0.962087	1
1	5692113	5694801	0.705882	0.722222	0.962087	1
1	5694866	5695002	0.764706	0.740741	0.974221	1
1	5695030	5697011	0.794118	0.740741	0.982278	1
1	5697709	5700166	0.794118	0.740741	0.982278	1
1	5700311	5700567	0.794118	0.740741	0.982278	1
1	5700635	5705453	0.823529	0.777778	0.980264	1
1	5705728	5706682	0.823529	0.777778	0.980264	1
1	5706775	5708190	0.823529	0.777778	0.980264	1
1	5708264	5709798	0.794118	0.777778	0.971784	1
1	5709806	5710455	0.794118	0.777778	0.971784	1
1	5710554	5714683	0.764706	0.777778	0.960062	1
1	5715029	5715690	0.676471	0.703704	0.95614	1
1	5716079	5716999	0.647059	0.703704	0.937071	1
1	5717160	5718021	0.647059	0.703704	0.937071	1
1	5718580	5719376	0.647059	0.722222	0.92334	1
1	5720764	5722173	0.705882	0.722222	0.962087	1
1	5722425	5723395	0.558824	0.666667	0.867986	1
1	5723566	5725256	0.558824	0.666667	0.867986	1
1	5725407	5726625	0.588235	0.666667	0.905752	1
1	5726723	5729182	0.588235	0.703704	0.87635	1
1	5729561	5731566	0.588235	0.703704	0.87635	1
1	5731587	5733307	0.588235	0.703704	0.87635	1
1	5733385	5734450	0.558824	0.685185	0.844014	1
1	5734794	5738022	0.558824	0.685185	0.844014	1
1	5738531	5746119	0.558824	0.685185	0.844014	1
1	5746120	5747531	0.588235	0.666667	0.905752	1
1	5747975	5749133	0.529412	0.648148	0.845852	1
1	5749501	5749990	0.529412	0.648148	0.845852	1
1	5750041	5751347	0.529412	0.648148	0.845852	1
1	5751861	5753452	0.529412	0.666667	0.818759	1
1	5753490	5754723	0.617647	0.740741	0.873762	1
1	5754860	5757708	0.617647	0.777778	0.828983	1
1	5758678	5760084	0.470588	0.703704	0.623305	1
1	5760196	5762317	0.470588	0.722222	0.584261	1
1	5762342	5763916	0.470588	0.722222	0.584261	1
1	5764073	5764887	0.470588	0.722222	0.584261	1
1	5765139	5765771	0.470588	0.703704	0.623305	1
1	5766009	5768470	0.470588	0.703704	0.623305	1
1	5768515	5773099	0.470588	0.722222	0.584261	1
1	5773241	5775880	0.470588	0.722222	0.584261	1
1	5776154	5782123	0.382353	0.518519	0.725683	1
1	5782524	5785962	0.382353	0.518519	0.725683	1
1	5786228	5789445	0.382353	0.5	0.767459	1
1	5789800	5791003	0.294118	0.444444	0.60089	1
1	5791083	5792456	0.323529	0.462963	0.666018	1
1	5792734	5795826	0.352941	0.462963	0.765821	1
1	5797326	5799494	0.352941	0.462963	0.765821	1
1	5799534	5799989	0.382353	0.462963	0.842407	1
1	5800137	5800679	0.382353	0.462963	0.842407	1
1	5800855	5801284	0.382353	0.462963	0.842407	1
1	5801339	5806540	0.411765	0.462963	0.897698	1
1	5809203	5814801	0.470588	0.574074	0.850177	1
1	5814897	5817831	0.588235	0.574074	0.970344	1
1	5818063	5820220	0.617647	0.592593	0.974825	1
1	5822670	5825347	0.529412	0.555556	0.938311	1
1	5825363	5826133	0.529412	0.555556	0.938311	1
1	5826359	5831892	0.529412	0.555556	0.938311	1
1	5831907	5832309	0.588235	0.611111	0.950413	1
1	5832358	5833171	0.588235	0.648148	0.92272	1
1	5833174	5833331	0.588235	0.648148	0.92272	1
1	5833356	5833911	0.588235	0.648148	0.92272	1
1	5834661	5835641	0.617647	0.666667	0.933919	1
1	5836044	5837123	0.647059	0.666667	0.954411	1
1	5837200	5837811	0.647059	0.666667	0.954411	1
1	5837849	5838538	0.647059	0.666667	0.954411	1
1	5838651	5839356	0.647059	0.666667	0.954411	1
1	5839600	5840988	0.588235	0.592593	0.961288	1
1	5843829	5846752	0.558824	0.574074	0.954192	1
1	5846778	5847556	0.558824	0.574074	0.954192	1
1	5847584	5848792	0.558824	0.574074	0.954192	1
1	5849234	5849672	0.5	0.555556	0.907305	1
1	5851621	5853758	0.382353	0.518519	0.725683	1
1	5854487	5858168	0.382353	0.518519	0.725683	1
1	5858191	5858338	0.382353	0.518519	0.725683	1
1	5858553	5865159	0.382353	0.518519	0.725683	1
1	5865371	5888838	0.352941	0.444444	0.807433	1
1	5888885	5917768	0.352941	0.37037	0.920973	1
1	5917990	5919487	0.352941	0.37037	0.920973	1
1	5919620	5921136	0.352941	0.37037	0.920973	1
1	5921185	5921531	0.352941	0.37037	0.920973	1
1	5921689	5922058	0.323529	0.37037	0.867209	1
1	5922323	5930951	0.352941	0.388889	0.894222	1
1	5931067	5931973	0.352941	0.37037	0.920973	1
1	5932040	5932317	0.352941	0.407407	0.862777	1
1	5932394	5932711	0.382353	0.611111	0.522466	1
1	5932805	5933080	0.352941	0.611111	0.413245	1
1	5933122	5933450	0.352941	0.611111	0.413245	1
1	5933510	5935084	0.352941	0.611111	0.413245	1
1	5935184	5936115	0.382353	0.611111	0.522466	1
1	5936328	5939879	0.352941	0.462963	0.765821	1
1	5939901	5941216	0.352941	0.481481	0.721223	1
1	5941274	5942304	0.470588	0.537037	0.889209	1
1	5942311	5943740	0.470588	0.462963	0.960586	1
1	5943753	5944188	0.470588	0.462963	0.960586	1
1	5944779	5946673	0.470588	0.462963	0.960586	1
1	5946748	5949512	0.470588	0.537037	0.889209	1
1	5949917	5950729	0.470588	0.518519	0.911525	1
1	5950784	5950950	0.441176	0.518519	0.867045	1
1	5950983	5951242	0.441176	0.518519	0.867045	1
1	5951707	5953330	0.411765	0.5	0.839869	1
1	5953487	5954174	0.411765	0.5	0.839869	1
1	5954178	5955109	0.411765	0.5	0.839869	1
1	5955193	5955949	0.441176	0.5	0.89324	1
1	5955982	5956990	0.441176	0.425926	0.958846	1
1	5957538	5957813	0.441176	0.425926	0.958846	1
1	5957893	5958823	0.441176	0.425926	0.958846	1
1	5958909	5959072	0.470588	0.425926	0.975929	1
1	5959162	5959424	0.470588	0.462963	0.960586	1
1	5959482	5959674	0.470588	0.462963	0.960586	1
1	5960022	5960863	0.558824	0.462963	0.992022	1
1	5961017	5961856	0.558824	0.462963	0.992022	1
1	5962126	5962704	0.558824	0.462963	0.992022	1
1	5962822	5963401	0.558824	0.5	0.983559	1
1	5963417	5964322	0.558824	0.5	0.983559	1
1	5964325	5965119	0.558824	0.5	0.983559	1
1	5965185	5966018	0.558824	0.5	0.983559	1
1	5966159	5966543	0.617647	0.62963	0.957802	1
1	5971078	5971606	0.617647	0.685185	0.91916	1
1	5971645	5971927	0.617647	0.685185	0.91916	1
1	5971939	5972244	0.617647	0.703704	0.911053	1
1	5972305	5972468	0.617647	0.703704	0.911053	1
1	5972578	5973026	0.617647	0.703704	0.911053	1
1	5973072	5974326	0.676471	0.740741	0.933718	1
1	5974330	5974848	0.647059	0.685185	0.943277	1
1	5975396	5976018	0.647059	0.685185	0.943277	1
1	5977012	5978151	0.705882	0.685185	0.973244	1
1	5978228	5978931	0.705882	0.685185	0.973244	1
1	5978959	5979755	0.647059	0.703704	0.937071	1
1	5980136	5981211	0.647059	0.703704	0.937071	1
1	5981225	5982408	0.647059	0.703704	0.937071	1
1	5982465	5982675	0.647059	0.722222	0.92334	1
1	5982682	5983672	0.647059	0.722222	0.92334	1
1	5984028	5984624	0.647059	0.722222	0.92334	1
1	5985370	5985783	0.617647	0.722222	0.893375	1
1	5985786	5986047	0.647059	0.722222	0.92334	1
1	5986460	5987540	0.647059	0.722222	0.92334	1
1	5988650	5989347	0.647059	0.722222	0.92334	1
1	5989967	5990783	0.647059	0.722222	0.92334	1
1	5991073	5991472	0.617647	0.703704	0.911053	1
1	5991703	5993176	0.617647	0.703704	0.911053	1
1	5993743	5994783	0.588235	0.666667	0.905752	1
1	5994815	5996916	0.588235	0.666667	0.905752	1
1	5996946	5997447	0.588235	0.666667	0.905752	1
1	5997599	5998055	0.588235	0.666667	0.905752	1
1	5998058	5998588	0.647059	0.62963	0.971905	1
1	5998655	5999202	0.676471	0.62963	0.981549	1
1	5999372	6000112	0.676471	0.62963	0.981549	1
1	6000255	6000481	0.647059	0.611111	0.978506	1
1	6000489	6002601	0.617647	0.611111	0.967108	1
1	6004106	6004725	0.705882	0.611111	0.991164	1
1	6004755	6005802	0.705882	0.611111	0.991164	1
1	6005874	6006570	0.705882	0.611111	0.991164	1
1	6007213	6007571	0.705882	0.611111	0.991164	1
1	6007605	6009141	0.705882	0.648148	0.984077	1
1	6009361	6010718	0.735294	0.666667	0.986189	1
1	6010733	6011359	0.735294	0.666667	0.986189	1
1	6011794	6013302	0.735294	0.666667	0.986189	1
1	6013366	6014174	0.764706	0.722222	0.979705	1
1	6014659	6014962	0.764706	0.740741	0.974221	1
1	6015452	6015973	0.764706	0.740741	0.974221	1
1	6016076	6017501	0.764706	0.740741	0.974221	1
1	6017521	6018128	0.647059	0.611111	0.978506	1
1	6018411	6018808	0.617647	0.574074	0.981105	1
1	6019101	6019417	0.617647	0.574074	0.981105	1
1	6019544	6020373	0.617647	0.574074	0.981105	1
1	6020696	6021267	0.617647	0.574074	0.981105	1
1	6021328	6021485	0.617647	0.574074	0.981105	1
1	6021758	6022303	0.617647	0.555556	0.983758	1
1	6022579	6023755	0.676471	0.574074	0.99263	1
1	6024412	6024823	0.470588	0.462963	0.960586	1
1	6025133	6025455	0.470588	0.462963	0.960586	1
1	6025676	6026575	0.470588	0.462963	0.960586	1
1	6026666	6026862	0.470588	0.462963	0.960586	1
1	6026893	6027053	0.441176	0.462963	0.935637	1
1	6027390	6028784	0.441176	0.462963	0.935637	1
1	6028800	6029039	0.352941	0.444444	0.807433	1
1	6029258	6029672	0.352941	0.444444	0.807433	1
1	6029713	6030113	0.352941	0.444444	0.807433	1
1	6030443	6030757	0.352941	0.444444	0.807433	1
1	6032243	6032442	0.382353	0.462963	0.842407	1
1	6032448	6032642	0.382353	0.462963	0.842407	1
1	6032652	6032792	0.411765	0.462963	0.897698	1
1	6032800	6033275	0.411765	0.462963	0.897698	1
1	6033394	6034005	0.411765	0.462963	0.897698	1
1	6034285	6034360	0.411765	0.481481	0.870566	1
1	6034383	6035645	0.411765	0.481481	0.870566	1
1	6035647	6036560	0.411765	0.481481	0.870566	1
1	6038041	6038722	0.411765	0.611111	0.624538	1
1	6038840	6039470	0.411765	0.611111	0.624538	1
1	6040102	6041600	0.382353	0.555556	0.636735	1
1	6041729	6042142	0.382353	0.555556	0.636735	1
1	6042375	6042942	0.382353	0.555556	0.636735	1
1	6044676	6045818	0.352941	0.555556	0.529052	1
1	6045904	6048652	0.352941	0.537037	0.577537	1
1	6049332	6052778	0.352941	0.537037	0.577537	1
1	6053290	6054039	0.382353	0.555556	0.636735	1
1	6054326	6056987	0.382353	0.574074	0.613877	1
1	6057073	6057325	0.382353	0.574074	0.613877	1
1	6057835	6058369	0.382353	0.574074	0.613877	1
1	6058447	6068712	0.411765	0.611111	0.624538	1
1	6068787	6068936	0.382353	0.592593	0.568008	1
1	6069186	6069753	0.382353	0.611111	0.522466	1
1	6069768	6070389	0.529412	0.666667	0.818759	1
1	6070566	6071085	0.529412	0.666667	0.818759	1
1	6071095	6071560	0.529412	0.648148	0.845852	1
1	6071662	6072879	0.705882	0.722222	0.962087	1
1	6072991	6079920	0.676471	0.722222	0.945718	1
1	6079989	6080502	0.617647	0.537037	0.988197	1
1	6080542	6081436	0.617647	0.537037	0.988197	1
1	6081467	6082039	0.617647	0.537037	0.988197	1
1	6082083	6082262	0.617647	0.537037	0.988197	1
1	6082391	6083367	0.558824	0.537037	0.969463	1
1	6083381	6085134	0.558824	0.574074	0.954192	1
1	6085408	6086024	0.558824	0.574074	0.954192	1
1	6087112	6104096	0.588235	0.574074	0.970344	1
1	6104401	6111099	0.5	0.518519	0.942597	1
1	6111333	6113294	0.5	0.518519	0.942597	1
1	6113608	6113911	0.470588	0.5	0.930813	1
1	6113934	6114273	0.5	0.481481	0.96746	1
1	6114460	6114788	0.5	0.481481	0.96746	1
1	6114883	6115925	0.588235	0.481481	0.993225	1
1	6116029	6116347	0.588235	0.5	0.990171	1
1	6116420	6116714	0.588235	0.518519	0.986118	1
1	6116855	6118293	0.529412	0.518519	0.963572	1
1	6118574	6119002	0.529412	0.518519	0.963572	1
1	6119032	6119946	0.529412	0.518519	0.963572	1
1	6119965	6120581	0.441176	0.5	0.89324	1
1	6120946	6121339	0.470588	0.5	0.930813	1
1	6121342	6121849	0.441176	0.481481	0.916114	1
1	6121869	6122096	0.441176	0.481481	0.916114	1
1	6122152	6122429	0.441176	0.481481	0.916114	1
1	6122487	6123082	0.441176	0.462963	0.935637	1
1	6123212	6123628	0.470588	0.462963	0.960586	1
1	6123648	6123873	0.470588	0.462963	0.960586	1
1	6123909	6125147	0.558824	0.648148	0.889769	1
1	6125184	6127085	0.647059	0.685185	0.943277	1
1	6128205	6128620	0.676471	0.722222	0.945718	1
1	6128872	6130286	0.676471	0.722222	0.945718	1
1	6130328	6130636	0.676471	0.722222	0.945718	1
1	6130802	6131513	0.647059	0.722222	0.92334	1
1	6131646	6132122	0.617647	0.722222	0.893375	1
1	6132651	6133187	0.470588	0.62963	0.754486	1
1	6133387	6135088	0.617647	0.703704	0.911053	1
1	6135243	6136674	0.647059	0.703704	0.937071	1
1	6136689	6137136	0.558824	0.703704	0.831247	1
1	6137539	6138264	0.558824	0.703704	0.831247	1
1	6138308	6138525	0.558824	0.703704	0.831247	1
1	6138644	6143529	0.588235	0.777778	0.776544	1
1	6143542	6144418	0.617647	0.777778	0.828983	1
1	6144534	6145399	0.588235	0.777778	0.776544	1
1	6151794	6152307	0.5	0.5	0.956259	1
1	6152401	6152848	0.5	0.5	0.956259	1
1	6152852	6153275	0.470588	0.5	0.930813	1
1	6153312	6153616	0.470588	0.481481	0.947122	1
1	6153643	6154249	0.441176	0.5	0.89324	1
1	6154356	6154447	0.411765	0.5	0.839869	1
1	6154477	6154936	0.411765	0.555556	0.729708	1
1	6154982	6155137	0.411765	0.555556	0.729708	1
1	6155265	6155878	0.441176	0.537037	0.837672	1
1	6155930	6156199	0.441176	0.537037	0.837672	1
1	6156972	6165080	0.529412	0.666667	0.818759	1
1	6166492	6177290	0.529412	0.666667	0.818759	1
1	6181972	6188787	0.470588	0.611111	0.78867	1
1	6188903	6189664	0.441176	0.481481	0.916114	1
1	6189714	6190940	0.470588	0.518519	0.911525	1
1	6191247	6191825	0.470588	0.537037	0.889209	1
1	6191908	6192895	0.470588	0.537037	0.889209	1
1	6193605	6196753	0.441176	0.537037	0.837672	1
1	6196767	6198299	0.441176	0.537037	0.837672	1
1	6198301	6199668	0.5	0.537037	0.926312	1
1	6199938	6201154	0.529412	0.555556	0.938311	1
1	6201617	6201914	0.529412	0.555556	0.938311	1
1	6202021	6202862	0.529412	0.555556	0.938311	1
1	6214872	6221891	0.529412	0.62963	0.870688	1
1	6223390	6230616	0.5	0.611111	0.847894	1
1	6230822	6231198	0.470588	0.592593	0.820673	1
1	6231230	6234770	0.470588	0.611111	0.78867	1
1	6234911	6235651	0.470588	0.611111	0.78867	1
1	6235785	6239148	0.470588	0.5	0.930813	1
1	6239840	6242984	0.470588	0.518519	0.911525	1
1	6243074	6244318	0.470588	0.592593	0.820673	1
1	6244376	6244555	0.5	0.62963	0.819647	1
1	6244626	6245704	0.5	0.648148	0.789136	1
1	6245733	6246215	0.5	0.62963	0.819647	1
1	6249713	6259593	0.5	0.62963	0.819647	1
1	6259600	6261781	0.5	0.592593	0.873654	1
1	6262864	6263283	0.617647	0.666667	0.933919	1
1	6264469	6265176	0.617647	0.666667	0.933919	1
1	6265318	6266430	0.588235	0.611111	0.950413	1
1	6266800	6267416	0.588235	0.611111	0.950413	1
1	6267450	6268335	0.588235	0.555556	0.974239	1
1	6268837	6270016	0.588235	0.555556	0.974239	1
1	6270282	6270815	0.5	0.518519	0.942597	1
1	6270973	6273207	0.352941	0.425926	0.826898	1
1	6273271	6273909	0.235294	0.296296	0.796231	1
1	6275695	6278643	0.235294	0.296296	0.796231	1
1	6278646	6280180	0.264706	0.351852	0.732829	1
1	6280901	6281659	0.235294	0.462963	0.321752	1
1	6282355	6283150	0.235294	0.444444	0.373681	1
1	6283350	6285503	0.176471	0.425926	0.146323	1
1	6286479	6287316	0.205882	0.425926	0.263036	1
1	6287440	6289064	0.205882	0.425926	0.263036	1
1	6289527	6290201	0.205882	0.425926	0.263036	1
1	6291487	6292298	0.117647	0.333333	0.104588	1
1	6292299	6296531	0.205882	0.37037	0.43056	1
1	6296585	6298841	0.294118	0.425926	0.628763	1
1	6298868	6300981	0.470588	0.592593	0.820673	1
1	6301293	6303944	0.470588	0.592593	0.820673	1
1	6305198	6306431	0.441176	0.592593	0.752156	1
1	6306489	6306878	0.441176	0.611111	0.714131	1
1	6307239	6307637	0.441176	0.611111	0.714131	1
1	6308360	6310559	0.441176	0.611111	0.714131	1
1	6310881	6315387	0.441176	0.611111	0.714131	1
1	6315629	6315832	0.441176	0.611111	0.714131	1
1	6315944	6316624	0.441176	0.611111	0.714131	1
1	6316838	6317460	0.5	0.611111	0.847894	1
1	6318122	6319191	0.558824	0.62963	0.909283	1
1	6319309	6320642	0.558824	0.62963	0.909283	1
1	6320685	6321097	0.558824	0.592593	0.941446	1
1	6321200	6322449	0.5	0.555556	0.907305	1
1	6322511	6323455	0.529412	0.592593	0.913074	1
1	6323625	6323977	0.411765	0.537037	0.769004	1
1	6324017	6324677	0.411765	0.537037	0.769004	1
1	6324685	6325646	0.411765	0.537037	0.769004	1
1	6325879	6326250	0.411765	0.555556	0.729708	1
1	6326258	6326839	0.411765	0.555556	0.729708	1
1	6327264	6328267	0.411765	0.555556	0.729708	1
1	6328333	6328926	0.411765	0.555556	0.729708	1
1	6328950	6329159	0.382353	0.537037	0.68188	1
1	6329288	6329520	0.382353	0.537037	0.68188	1
1	6329573	6329899	0.411765	0.555556	0.729708	1
1	6330586	6330688	0.411765	0.555556	0.729708	1
1	6330729	6330947	0.411765	0.537037	0.769004	1
1	6331166	6332497	0.294118	0.388889	0.736876	1
1	6332642	6332959	0.235294	0.388889	0.520924	1
1	6333035	6333183	0.235294	0.388889	0.520924	1
1	6333209	6334525	0.235294	0.388889	0.520924	1
1	6334537	6335159	0.264706	0.388889	0.615452	1
1	6335199	6335902	0.382353	0.407407	0.915143	1
1	6336248	6337084	0.617647	0.388889	0.999564	1
1	6337189	6338073	0.617647	0.388889	0.999564	1
1	6338124	6339473	0.617647	0.388889	0.999564	1
1	6340331	6343882	0.735294	0.537037	0.998472	1
1	6343951	6346820	0.735294	0.537037	0.998472	1
1	6348047	6348959	0.735294	0.537037	0.998472	1
1	6349489	6351930	0.529412	0.5	0.972933	1
1	6351995	6353358	0.529412	0.5	0.972933	1
1	6353386	6353998	0.529412	0.5	0.972933	1
1	6354418	6355125	0.558824	0.555556	0.959776	1
1	6355159	6359401	0.558824	0.574074	0.954192	1
1	6359409	6360781	0.382353	0.425926	0.889117	1
1	6361767	6363200	0.352941	0.425926	0.826898	1
1	6363433	6365741	0.352941	0.425926	0.826898	1
1	6366365	6368174	0.205882	0.5	0.133413	1
1	6368496	6369217	0.264706	0.462963	0.411406	1
1	6369221	6369682	0.235294	0.425926	0.401328	1
1	6369749	6370206	0.235294	0.425926	0.401328	1
1	6370652	6371867	0.235294	0.425926	0.401328	1
1	6371958	6372666	0.264706	0.444444	0.467085	1
1	6372786	6374627	0.264706	0.425926	0.495982	1
1	6375447	6376235	0.264706	0.351852	0.732829	1
1	6376520	6377133	0.294118	0.351852	0.832224	1
1	6377362	6378964	0.294118	0.351852	0.832224	1
1	6379211	6380124	0.294118	0.351852	0.832224	1
1	6380179	6382123	0.352941	0.462963	0.765821	1
1	6382135	6382508	0.264706	0.425926	0.495982	1
1	6382511	6383457	0.264706	0.444444	0.467085	1
1	6385382	6387728	0.352941	0.481481	0.721223	1
1	6388435	6391016	0.352941	0.537037	0.577537	1
1	6391200	6392800	0.382353	0.555556	0.636735	1
1	6393445	6393766	0.470588	0.611111	0.78867	1
1	6393773	6394150	0.470588	0.611111	0.78867	1
1	6394358	6426171	0.588235	0.722222	0.854177	1
1	6430507	6431272	0.617647	0.722222	0.893375	1
1	6431810	6433042	0.558824	0.722222	0.804249	1
1	6433205	6433540	0.529412	0.703704	0.774327	1
1	6433558	6433715	0.529412	0.703704	0.774327	1
1	6434204	6434417	0.529412	0.703704	0.774327	1
1	6434486	6440509	0.5	0.62963	0.819647	1
1	6440606	6441785	0.382353	0.444444	0.874545	1
1	6441787	6442724	0.382353	0.444444	0.874545	1
1	6443341	6443913	0.382353	0.444444	0.874545	1
1	6444108	6444446	0.382353	0.444444	0.874545	1
1	6445650	6449269	0.411765	0.444444	0.921116	1
1	6449758	6453336	0.411765	0.444444	0.921116	1
1	6453806	6456100	0.411765	0.481481	0.870566	1
1	6456388	6456741	0.411765	0.462963	0.897698	1
1	6456837	6460474	0.411765	0.518519	0.805884	1
1	6460516	6464742	0.411765	0.518519	0.805884	1
1	6464839	6465189	0.411765	0.518519	0.805884	1
1	6465557	6466027	0.411765	0.518519	0.805884	1
1	6466088	6466600	0.411765	0.518519	0.805884	1
1	6466611	6467154	0.411765	0.537037	0.769004	1
1	6468103	6468747	0.411765	0.537037	0.769004	1
1	6468876	6469251	0.411765	0.537037	0.769004	1
1	6469329	6470015	0.441176	0.537037	0.837672	1
1	6470054	6470913	0.617647	0.592593	0.974825	1
1	6471350	6473323	0.617647	0.592593	0.974825	1
1	6473390	6481384	0.764706	0.740741	0.974221	1
1	6481536	6482621	0.735294	0.740741	0.967097	1
1	6482659	6484824	0.735294	0.777778	0.949958	1
1	6485384	6486040	0.705882	0.777778	0.930514	1
1	6486092	6486738	0.647059	0.740741	0.907816	1
1	6486743	6487557	0.735294	0.740741	0.967097	1
1	6488154	6489334	0.735294	0.740741	0.967097	1
1	6490429	6492063	0.823529	0.777778	0.980264	1
1	6493510	6495350	0.823529	0.777778	0.980264	1
1	6495402	6495906	0.823529	0.777778	0.980264	1
1	6495951	6497399	0.705882	0.62963	0.988027	1
1	6497742	6499159	0.764706	0.62963	0.994309	1
1	6500117	6500634	0.735294	0.611111	0.994424	1
1	6500671	6501810	0.735294	0.611111	0.994424	1
1	6502731	6503605	0.794118	0.648148	0.994997	1
1	6503645	6503975	0.794118	0.648148	0.994997	1
1	6504174	6505575	0.764706	0.648148	0.992218	1
1	6506775	6509510	0.852941	0.777778	0.986319	1
1	6510195	6516172	0.882353	0.796296	0.987909	1
1	6516523	6519961	0.882353	0.777778	0.990593	1
1	6520514	6522520	0.882353	0.777778	0.990593	1
1	6522554	6522835	0.735294	0.740741	0.967097	1
1	6522991	6524649	0.617647	0.722222	0.893375	1
1	6527730	6527897	0.352941	0.481481	0.721223	1
1	6528131	6528943	0.352941	0.481481	0.721223	1
1	6528959	6529585	0.352941	0.5	0.674425	1
1	6529663	6530211	0.352941	0.5	0.674425	1
1	6530215	6531437	0.352941	0.5	0.674425	1
1	6531439	6531873	0.352941	0.5	0.674425	1
1	6532018	6534883	0.382353	0.518519	0.725683	1
1	6535058	6536288	0.411765	0.537037	0.769004	1
1	6537128	6539575	0.441176	0.5	0.89324	1
1	6539658	6539780	0.411765	0.5	0.839869	1
1	6539788	6541566	0.411765	0.5	0.839869	1
1	6541696	6542173	0.411765	0.5	0.839869	1
1	6542197	6542877	0.411765	0.5	0.839869	1
1	6543276	6543951	0.411765	0.5	0.839869	1
1	6544962	6545852	0.411765	0.5	0.839869	1
1	6546039	6546752	0.411765	0.5	0.839869	1
1	6547131	6549070	0.411765	0.5	0.839869	1
1	6549893	6560834	0.411765	0.462963	0.897698	1
1	6562962	6565606	0.411765	0.481481	0.870566	1
1	6566164	6566711	0.382353	0.388889	0.936978	1
1	6567987	6569364	0.323529	0.388889	0.82929	1
1	6569405	6569856	0.323529	0.388889	0.82929	1
1	6569859	6570318	0.323529	0.388889	0.82929	1
1	6570434	6573490	0.264706	0.388889	0.615452	1
1	6573691	6575746	0.235294	0.37037	0.584152	1
1	6575975	6578949	0.264706	0.37037	0.675161	1
1	6578970	6579408	0.294118	0.388889	0.736876	1
1	6579469	6579978	0.294118	0.388889	0.736876	1
1	6579980	6580246	0.352941	0.444444	0.807433	1
1	6580579	6584980	0.352941	0.444444	0.807433	1
1	6586487	6588729	0.382353	0.462963	0.842407	1
1	6588881	6596321	0.352941	0.481481	0.721223	1
1	6596399	6598343	0.382353	0.518519	0.725683	1
1	6599106	6601910	0.352941	0.518519	0.626255	1
1	6603675	6606171	0.441176	0.574074	0.788213	1
1	6606876	6608850	0.441176	0.592593	0.752156	1
1	6610581	6610968	0.382353	0.592593	0.568008	1
1	6611288	6611591	0.352941	0.574074	0.505121	1
1	6611874	6613002	0.441176	0.62963	0.674614	1
1	6613214	6619600	0.5	0.648148	0.789136	1
1	6620251	6621279	0.588235	0.648148	0.92272	1
1	6621323	6622917	0.529412	0.574074	0.930518	1
1	6622936	6624401	0.5	0.555556	0.907305	1
1	6624759	6625761	0.5	0.555556	0.907305	1
1	6625800	6627704	0.5	0.592593	0.873654	1
1	6628099	6629543	0.5	0.592593	0.873654	1
1	6629734	6630305	0.5	0.592593	0.873654	1
1	6630866	6632628	0.5	0.62963	0.819647	1
1	6633041	6633444	0.5	0.62963	0.819647	1
1	6633597	6635928	0.470588	0.574074	0.850177	1
1	6637213	6641120	0.705882	0.648148	0.984077	1
1	6641210	6642034	0.794118	0.759259	0.977488	1
1	6642699	6645033	0.794118	0.759259	0.977488	1
1	6645071	6645290	0.794118	0.759259	0.977488	1
1	6645496	6649124	0.852941	0.759259	0.989366	1
1	6649495	6652079	0.794118	0.777778	0.971784	1
1	6652139	6653278	0.794118	0.796296	0.965075	1
1	6653335	6653391	0.764706	0.796296	0.95121	1
1	6653492	6654034	0.764706	0.796296	0.95121	1
1	6655119	6655941	0.764706	0.777778	0.960062	1
1	6656461	6657278	0.764706	0.833333	0.935516	1
1	6657288	6659536	0.764706	0.833333	0.935516	1
1	6659719	6661449	0.705882	0.759259	0.942503	1
1	6662069	6664005	0.705882	0.722222	0.962087	1
1	6664013	6666032	0.705882	0.759259	0.942503	1
1	6667629	6670317	0.705882	0.759259	0.942503	1
1	6670369	6675099	0.617647	0.740741	0.873762	1
1	6676823	6677577	0.617647	0.740741	0.873762	1
1	6677623	6678520	0.617647	0.740741	0.873762	1
1	6678536	6680746	0.617647	0.740741	0.873762	1
1	6680983	6684531	0.588235	0.759259	0.80412	1
1	6685309	6687398	0.470588	0.685185	0.642725	1
1	6687545	6689086	0.5	0.685185	0.72247	1
1	6689196	6689629	0.411765	0.574074	0.709323	1
1	6691947	6694807	0.411765	0.611111	0.624538	1
1	6695293	6695807	0.411765	0.611111	0.624538	1
1	6695950	6697894	0.441176	0.611111	0.714131	1
1	6697984	6698363	0.558824	0.648148	0.889769	1
1	6698474	6698728	0.558824	0.666667	0.867986	1
1	6699000	6700120	0.441176	0.611111	0.714131	1
1	6700280	6702069	0.441176	0.611111	0.714131	1
1	6702114	6702730	0.470588	0.666667	0.681099	1
1	6702897	6705525	0.5	0.722222	0.668861	1
1	6706139	6707116	0.558824	0.740741	0.775468	1
1	6707485	6708762	0.558824	0.759259	0.745131	1
1	6708910	6709586	0.558824	0.759259	0.745131	1
1	6709616	6710076	0.558824	0.759259	0.745131	1
1	6710103	6710977	0.558824	0.759259	0.745131	1
1	6711003	6712288	0.558824	0.740741	0.775468	1
1	6713721	6717388	0.5	0.648148	0.789136	1
1	6717903	6718860	0.5	0.648148	0.789136	1
1	6718963	6719968	0.470588	0.648148	0.718494	1
1	6720026	6722145	0.470588	0.666667	0.681099	1
1	6722222	6723750	0.470588	0.685185	0.642725	1
1	6723758	6725047	0.558824	0.722222	0.804249	1
1	6725112	6727524	0.588235	0.722222	0.854177	1
1	6730140	6733013	0.588235	0.648148	0.92272	1
1	6733506	6734308	0.588235	0.648148	0.92272	1
1	6734376	6735461	0.617647	0.703704	0.911053	1
1	6738041	6739009	0.617647	0.685185	0.91916	1
1	6739888	6743730	0.588235	0.592593	0.961288	1
1	6743740	6746011	0.588235	0.592593	0.961288	1
1	6746649	6748898	0.588235	0.592593	0.961288	1
1	6749411	6751093	0.588235	0.592593	0.961288	1
1	6751464	6754952	0.676471	0.611111	0.986139	1
1	6755429	6757221	0.794118	0.722222	0.986244	1
1	6757365	6757862	0.735294	0.703704	0.979504	1
1	6758815	6762563	0.735294	0.759259	0.959164	1
1	6762679	6763030	0.735294	0.740741	0.967097	1
1	6763557	6815105	0.764706	0.777778	0.960062	1
1	6824015	6832411	0.647059	0.722222	0.92334	1
1	6843747	6920095	0.588235	0.722222	0.854177	1
1	6923185	6924653	0.529412	0.703704	0.774327	1
1	6929633	6936961	0.529412	0.703704	0.774327	1
1	6939870	6947155	0.588235	0.740741	0.830055	1
1	6948661	6948863	0.588235	0.722222	0.854177	1
1	6948870	6950170	0.588235	0.722222	0.854177	1
1	6950493	6951498	0.588235	0.722222	0.854177	1
1	6951584	6954274	0.529412	0.703704	0.774327	1
1	6954450	6955143	0.529412	0.685185	0.789604	1
1	6955304	6956891	0.529412	0.685185	0.789604	1
1	6956916	6957165	0.529412	0.685185	0.789604	1
1	6957376	6983707	0.529412	0.685185	0.789604	1
1	6999819	7016261	0.352941	0.481481	0.721223	1
1	7016288	7017832	0.352941	0.481481	0.721223	1
1	7017940	7019189	0.235294	0.425926	0.401328	1
1	7019569	7020681	0.235294	0.425926	0.401328	1
1	7021991	7023846	0.235294	0.425926	0.401328	1
1	7023940	7024453	0.205882	0.425926	0.263036	1
1	7024547	7025274	0.264706	0.425926	0.495982	1
1	7025416	7028648	0.441176	0.537037	0.837672	1
1	7028971	7033202	0.441176	0.537037	0.837672	1
1	7033280	7033358	0.441176	0.537037	0.837672	1
1	7033929	7034826	0.441176	0.537037	0.837672	1
1	7035029	7035116	0.441176	0.537037	0.837672	1
1	7035131	7035412	0.441176	0.537037	0.837672	1
1	7035683	7036960	0.529412	0.555556	0.938311	1
1	7036977	7037270	0.5	0.555556	0.907305	1
1	7037748	7039634	0.470588	0.537037	0.889209	1
1	7043807	7045361	0.470588	0.537037	0.889209	1
1	7045467	7047252	0.382353	0.518519	0.725683	1
1	7047509	7050618	0.352941	0.518519	0.626255	1
1	7050883	7055701	0.205882	0.425926	0.263036	1
1	7055816	7056893	0.235294	0.462963	0.321752	1
1	7057005	7059300	0.235294	0.388889	0.520924	1
1	7059743	7059918	0.264706	0.388889	0.615452	1
1	7059942	7060026	0.264706	0.407407	0.555252	1
1	7060086	7061318	0.264706	0.388889	0.615452	1
1	7061374	7062873	0.323529	0.462963	0.666018	1
1	7063165	7066809	0.441176	0.555556	0.805365	1
1	7067096	7067872	0.441176	0.555556	0.805365	1
1	7069980	7071229	0.441176	0.537037	0.837672	1
1	7072963	7076853	0.470588	0.648148	0.718494	1
1	7077038	7079859	0.5	0.666667	0.756637	1
1	7080073	7083050	0.558824	0.703704	0.831247	1
1	7083318	7083602	0.558824	0.703704	0.831247	1
1	7083617	7083888	0.588235	0.722222	0.854177	1
1	7083931	7085510	0.529412	0.666667	0.818759	1
1	7085553	7088111	0.558824	0.666667	0.867986	1
1	7088406	7094066	0.558824	0.685185	0.844014	1
1	7094084	7098034	0.558824	0.685185	0.844014	1
1	7099183	7101509	0.617647	0.722222	0.893375	1
1	7101890	7102587	0.617647	0.722222	0.893375	1
1	7102804	7103908	0.617647	0.722222	0.893375	1
1	7104591	7106945	0.617647	0.722222	0.893375	1
1	7108446	7109913	0.617647	0.722222	0.893375	1
1	7110507	7112102	0.617647	0.722222	0.893375	1
1	7112720	7113882	0.617647	0.722222	0.893375	1
1	7114395	7116041	0.823529	0.666667	0.995581	1
1	7116203	7117146	0.823529	0.666667	0.995581	1
1	7118065	7121384	0.764706	0.648148	0.992218	1
1	7122105	7125971	0.735294	0.648148	0.989603	1
1	7126484	7131272	0.676471	0.62963	0.981549	1
1	7131281	7134315	0.558824	0.537037	0.969463	1
1	7134329	7134668	0.529412	0.537037	0.95209	1
1	7134798	7135561	0.529412	0.537037	0.95209	1
1	7135884	7138964	0.441176	0.537037	0.837672	1
1	7139639	7144096	0.441176	0.574074	0.788213	1
1	7144182	7144995	0.352941	0.555556	0.529052	1
1	7145196	7146958	0.411765	0.555556	0.729708	1
1	7147655	7148917	0.411765	0.5	0.839869	1
1	7148981	7149801	0.411765	0.5	0.839869	1
1	7149908	7150624	0.411765	0.5	0.839869	1
1	7151192	7154110	0.294118	0.481481	0.49045	1
1	7154311	7154745	0.235294	0.425926	0.401328	1
1	7154786	7155166	0.235294	0.425926	0.401328	1
1	7155346	7155892	0.235294	0.425926	0.401328	1
1	7156059	7156797	0.235294	0.425926	0.401328	1
1	7156942	7157680	0.235294	0.425926	0.401328	1
1	7157695	7159092	0.235294	0.388889	0.520924	1
1	7159534	7159716	0.176471	0.407407	0.182329	1
1	7159717	7160550	0.176471	0.407407	0.182329	1
1	7160716	7161083	0.176471	0.407407	0.182329	1
1	7161099	7161314	0.235294	0.444444	0.373681	1
1	7161424	7163365	0.235294	0.444444	0.373681	1
1	7163968	7164343	0.235294	0.444444	0.373681	1
1	7164640	7164874	0.235294	0.444444	0.373681	1
1	7164918	7165398	0.235294	0.425926	0.401328	1
1	7165404	7167317	0.264706	0.462963	0.411406	1
1	7167744	7169706	0.264706	0.462963	0.411406	1
1	7170379	7171452	0.264706	0.462963	0.411406	1
1	7172142	7172519	0.264706	0.462963	0.411406	1
1	7172819	7172883	0.264706	0.462963	0.411406	1
1	7172946	7173379	0.264706	0.462963	0.411406	1
1	7173623	7174892	0.264706	0.462963	0.411406	1
1	7175274	7176247	0.264706	0.462963	0.411406	1
1	7176360	7177374	0.264706	0.462963	0.411406	1
1	7177755	7178452	0.264706	0.462963	0.411406	1
1	7178565	7179014	0.264706	0.462963	0.411406	1
1	7179086	7179724	0.264706	0.462963	0.411406	1
1	7180027	7181185	0.264706	0.462963	0.411406	1
1	7181343	7183865	0.264706	0.462963	0.411406	1
1	7184087	7186717	0.294118	0.481481	0.49045	1
1	7187195	7190618	0.294118	0.481481	0.49045	1
1	7190920	7193343	0.294118	0.5	0.437622	1
1	7193515	7195451	0.294118	0.5	0.437622	1
1	7196039	7196864	0.294118	0.5	0.437622	1
1	7197056	7199395	0.323529	0.5	0.562405	1
1	7199399	7200222	0.323529	0.5	0.562405	1
1	7200471	7202654	0.352941	0.5	0.674425	1
1	7203063	7204685	0.352941	0.5	0.674425	1
1	7209179	7210441	0.352941	0.5	0.674425	1
1	7210878	7212310	0.352941	0.5	0.674425	1
1	7212373	7213011	0.323529	0.481481	0.614405	1
1	7213494	7214994	0.323529	0.481481	0.614405	1
1	7215549	7216082	0.323529	0.481481	0.614405	1
1	7216340	7226982	0.382353	0.462963	0.842407	1
1	7227236	7234088	0.441176	0.5	0.89324	1
1	7234441	7234894	0.441176	0.518519	0.867045	1
1	7235053	7236075	0.5	0.537037	0.926312	1
1	7236708	7241653	0.5	0.555556	0.907305	1
1	7241910	7242445	0.5	0.555556	0.907305	1
1	7242455	7242870	0.5	0.555556	0.907305	1
1	7242928	7243552	0.529412	0.574074	0.930518	1
1	7244925	7246078	0.529412	0.574074	0.930518	1
1	7246937	7250177	0.676471	0.666667	0.969	1
1	7251025	7252699	0.794118	0.685185	0.990857	1
1	7253954	7262932	0.852941	0.722222	0.993845	1
1	7295656	7353331	0.852941	0.740741	0.991849	1
1	7386701	7389237	0.852941	0.722222	0.993845	1
1	7389652	7390964	0.882353	0.722222	0.995929	1
1	7397213	7403306	0.882353	0.722222	0.995929	1
1	7404004	7404206	0.852941	0.666667	0.997159	1
1	7405122	7406423	0.852941	0.703704	0.995425	1
1	7406462	7406687	0.852941	0.685185	0.99608	1
1	7406778	7414400	0.852941	0.685185	0.99608	1
1	7416436	7417655	0.911765	0.703704	0.998064	1
1	7417902	7418276	0.764706	0.666667	0.989552	1
1	7418702	7427514	0.764706	0.685185	0.98621	1
1	7443579	7445216	0.647059	0.611111	0.978506	1
1	7445239	7453821	0.617647	0.592593	0.974825	1
1	7453828	7460754	0.617647	0.592593	0.974825	1
1	7460778	7469729	0.647059	0.666667	0.954411	1
1	7471608	7480115	0.558824	0.611111	0.926501	1
1	7480759	7481670	0.558824	0.574074	0.954192	1
1	7481774	7484685	0.588235	0.574074	0.970344	1
1	7485182	7488803	0.647059	0.574074	0.988128	1
1	7488889	7490538	0.647059	0.555556	0.989898	1
1	7491452	7494889	0.735294	0.592593	0.996037	1
1	7495123	7495569	0.676471	0.537037	0.99567	1
1	7495610	7496487	0.676471	0.537037	0.99567	1
1	7496798	7497790	0.735294	0.648148	0.989603	1
1	7498049	7499987	0.735294	0.648148	0.989603	1
1	7500029	7500792	0.735294	0.648148	0.989603	1
1	7500811	7505024	0.735294	0.648148	0.989603	1
1	7505116	7515059	0.705882	0.648148	0.984077	1
1	7515101	7524362	0.676471	0.648148	0.97588	1
1	7524901	7529252	0.617647	0.685185	0.91916	1
1	7529915	7535038	0.617647	0.685185	0.91916	1
1	7535336	7537579	0.617647	0.685185	0.91916	1
1	7537797	7543171	0.647059	0.703704	0.937071	1
1	7543603	7547145	0.676471	0.722222	0.945718	1
1	7547388	7550914	0.617647	0.666667	0.933919	1
1	7551040	7551312	0.588235	0.666667	0.905752	1
1	7551389	7560593	0.588235	0.666667	0.905752	1
1	7560666	7564865	0.588235	0.703704	0.87635	1
1	7565436	7569143	0.588235	0.722222	0.854177	1
1	7569261	7570511	0.588235	0.759259	0.80412	1
1	7574198	7577231	0.617647	0.777778	0.828983	1
1	7578204	7579665	0.529412	0.759259	0.675106	1
1	7579678	7583156	0.5	0.740741	0.632085	1
1	7583779	7585531	0.470588	0.722222	0.584261	1
1	7585536	7585871	0.470588	0.740741	0.545279	1
1	7586041	7588174	0.470588	0.759259	0.506735	1
1	7588186	7591493	0.441176	0.611111	0.714131	1
1	7591501	7592619	0.441176	0.611111	0.714131	1
1	7592818	7595686	0.294118	0.592593	0.239465	1
1	7596064	7597021	0.294118	0.592593	0.239465	1
1	7597334	7598439	0.382353	0.648148	0.434589	1
1	7599023	7599814	0.382353	0.648148	0.434589	1
1	7600844	7602756	0.382353	0.648148	0.434589	1
1	7603399	7610674	0.294118	0.462963	0.545187	1
1	7611024	7611383	0.323529	0.37037	0.867209	1
1	7613336	7614946	0.411765	0.351852	0.983294	1
1	7614985	7615427	0.411765	0.333333	0.989363	1
1	7615432	7624290	0.441176	0.351852	0.991312	1
1	7631957	7635698	0.529412	0.518519	0.963572	1
1	7636201	7641559	0.558824	0.537037	0.969463	1
1	7643430	7644886	0.617647	0.537037	0.988197	1
1	7645250	7648985	0.617647	0.537037	0.988197	1
1	7649259	7653428	0.617647	0.537037	0.988197	1
1	7653462	7653994	0.617647	0.648148	0.946774	1
1	7655544	7668226	0.617647	0.666667	0.933919	1
1	7668784	7673540	0.735294	0.648148	0.989603	1
1	7673686	7684001	0.617647	0.5	0.994204	1
1	7684348	7687088	0.617647	0.481481	0.996099	1
1	7687340	7690829	0.617647	0.481481	0.996099	1
1	7691123	7694382	0.617647	0.592593	0.974825	1
1	7694394	7699518	0.647059	0.611111	0.978506	1
1	7700592	7705902	0.558824	0.5	0.983559	1
1	7707203	7711857	0.558824	0.5	0.983559	1
1	7712968	7717655	0.617647	0.648148	0.946774	1
1	7717923	7719161	0.617647	0.62963	0.957802	1
1	7719193	7720216	0.617647	0.62963	0.957802	1
1	7720234	7724799	0.264706	0.425926	0.495982	1
1	7725003	7726824	0.264706	0.444444	0.467085	1
1	7727101	7731188	0.352941	0.425926	0.826898	1
1	7731881	7733776	0.323529	0.407407	0.78681	1
1	7735216	7738971	0.323529	0.407407	0.78681	1
1	7739348	7741853	0.441176	0.703704	0.531652	1
1	7742138	7748207	0.441176	0.685185	0.552042	1
1	7748243	7748561	0.441176	0.685185	0.552042	1
1	7748620	7750841	0.441176	0.685185	0.552042	1
1	7750878	7754012	0.264706	0.296296	0.858091	1
1	7754456	7757593	0.176471	0.277778	0.580119	1
1	7757617	7758445	0.176471	0.277778	0.580119	1
1	7758500	7762349	0.176471	0.296296	0.503905	1
1	7762685	7763309	0.294118	0.5	0.437622	1
1	7763325	7763438	0.294118	0.5	0.437622	1
1	7763491	7765453	0.294118	0.5	0.437622	1
1	7766904	7771216	0.352941	0.518519	0.626255	1
1	7771338	7774114	0.352941	0.5	0.674425	1
1	7774793	7776344	0.352941	0.481481	0.721223	1
1	7776383	7776565	0.352941	0.481481	0.721223	1
1	7776713	7777991	0.264706	0.314815	0.835879	1
1	7778759	7781107	0.264706	0.314815	0.835879	1
1	7782141	7783566	0.264706	0.388889	0.615452	1
1	7783576	7783843	0.235294	0.333333	0.709821	1
1	7784158	7785962	0.235294	0.333333	0.709821	1
1	7786038	7786430	0.235294	0.333333	0.709821	1
1	7786439	7789905	0.235294	0.333333	0.709821	1
1	7789925	7794801	0.294118	0.351852	0.832224	1
1	7795055	7796478	0.323529	0.407407	0.78681	1
1	7796540	7799437	0.294118	0.407407	0.683808	1
1	7799592	7803858	0.294118	0.407407	0.683808	1
1	7804118	7805101	0.235294	0.407407	0.459566	1
1	7805265	7807065	0.176471	0.388889	0.225099	1
1	7811600	7812922	0.176471	0.388889	0.225099	1
1	7814346	7814760	0.117647	0.333333	0.104588	1
1	7815461	7817102	0.117647	0.333333	0.104588	1
1	7817445	7818136	0.117647	0.333333	0.104588	1
1	7818241	7819090	0.117647	0.333333	0.104588	1
1	7819177	7819567	0.117647	0.333333	0.104588	1
1	7819602	7820224	0.117647	0.333333	0.104588	1
1	7820623	7822215	0.117647	0.333333	0.104588	1
1	7825720	7827806	0.117647	0.351852	0.077386	1
1	7828298	7830184	0.117647	0.351852	0.077386	1
1	7830197	7831060	0.117647	0.351852	0.077386	1
1	7831310	7833167	0.117647	0.351852	0.077386	1
1	7833169	7837809	0.117647	0.37037	0.0567391	1
1	7838128	7839444	0.382353	0.481481	0.806558	1
1	7839476	7842748	0.382353	0.5	0.767459	1
1	7842842	7844432	0.382353	0.5	0.767459	1
1	7844607	7846190	0.382353	0.5	0.767459	1
1	7846218	7847506	0.352941	0.462963	0.765821	1
1	7847576	7848519	0.323529	0.444444	0.716251	1
1	7848554	7850043	0.323529	0.444444	0.716251	1
1	7850134	7850994	0.323529	0.444444	0.716251	1
1	7851023	7853890	0.411765	0.481481	0.870566	1
1	7854097	7855492	0.441176	0.462963	0.935637	1
1	7855602	7857625	0.441176	0.462963	0.935637	1
1	7857674	7859319	0.441176	0.481481	0.916114	1
1	7859394	7860626	0.470588	0.444444	0.971418	1
1	7862283	7867108	0.441176	0.481481	0.916114	1
1	7867145	7878030	0.5	0.555556	0.907305	1
1	7888316	7892998	0.529412	0.555556	0.938311	1
1	7898552	7932895	0.558824	0.592593	0.941446	1
1	7933339	7933582	0.382353	0.574074	0.613877	1
1	7933605	7933929	0.382353	0.611111	0.522466	1
1	7933992	7938165	0.382353	0.574074	0.613877	1
1	7938519	7938854	0.352941	0.592593	0.458278	1
1	7938939	7949414	0.352941	0.592593	0.458278	1
1	7949464	7956969	0.441176	0.648148	0.6341	1
1	7957676	7976176	0.441176	0.62963	0.674614	1
1	7979277	7986741	0.441176	0.62963	0.674614	1
1	7987505	7989240	0.470588	0.62963	0.754486	1
1	7989613	7995465	0.470588	0.666667	0.681099	1
1	8003337	8005271	0.470588	0.648148	0.718494	1
1	8005304	8008827	0.470588	0.648148	0.718494	1
1	8008903	8012756	0.470588	0.648148	0.718494	1
1	8012815	8013584	0.441176	0.648148	0.6341	1
1	8014272	8014734	0.441176	0.648148	0.6341	1
1	8014875	8029208	0.617647	0.685185	0.91916	1
1	8029210	8034534	0.617647	0.685185	0.91916	1
1	8035639	8036955	0.529412	0.592593	0.913074	1
1	8037151	8037444	0.529412	0.574074	0.930518	1
1	8037553	8037926	0.529412	0.574074	0.930518	1
1	8039264	8041202	0.588235	0.592593	0.961288	1
1	8041276	8043582	0.529412	0.574074	0.930518	1
1	8043585	8048148	0.5	0.537037	0.926312	1
1	8048556	8049564	0.529412	0.574074	0.930518	1
1	8049586	8053059	0.352941	0.537037	0.577537	1
1	8053173	8054479	0.382353	0.537037	0.68188	1
1	8054629	8056292	0.382353	0.537037	0.68188	1
1	8057744	8057981	0.352941	0.537037	0.577537	1
1	8058007	8062060	0.352941	0.537037	0.577537	1
1	8062287	8062989	0.352941	0.537037	0.577537	1
1	8064016	8066792	0.411765	0.62963	0.581217	1
1	8066951	8067928	0.617647	0.685185	0.91916	1
1	8067939	8073259	0.588235	0.666667	0.905752	1
1	8073566	8076516	0.588235	0.648148	0.92272	1
1	8077294	8077991	0.588235	0.648148	0.92272	1
1	8078013	8080002	0.588235	0.648148	0.92272	1
1	8083311	8086148	0.588235	0.648148	0.92272	1
1	8086487	8087949	0.588235	0.648148	0.92272	1
1	8087958	8088588	0.588235	0.62963	0.937589	1
1	8088643	8093217	0.588235	0.62963	0.937589	1
1	8094927	8095332	0.558824	0.481481	0.988385	1
1	8095502	8096165	0.558824	0.481481	0.988385	1
1	8096247	8096942	0.558824	0.481481	0.988385	1
1	8099505	8100093	0.411765	0.407407	0.949293	1
1	8100119	8102215	0.411765	0.407407	0.949293	1
1	8103424	8104755	0.411765	0.462963	0.897698	1
1	8104779	8111625	0.411765	0.537037	0.769004	1
1	8114175	8117725	0.441176	0.555556	0.805365	1
1	8119215	8126626	0.441176	0.555556	0.805365	1
1	8127856	8129499	0.235294	0.555556	0.135407	1
1	8129804	8130796	0.235294	0.555556	0.135407	1
1	8131597	8134913	0.235294	0.555556	0.135407	1
1	8136394	8139396	0.147059	0.481481	0.0321331	1
1	8139544	8141979	0.147059	0.481481	0.0321331	1
1	8142456	8143740	0.147059	0.481481	0.0321331	1
1	8143749	8148277	0.147059	0.481481	0.0321331	1
1	8149701	8154247	0.147059	0.444444	0.056778	1
1	8156532	8161940	0.176471	0.407407	0.182329	1
1	8162026	8163708	0.176471	0.407407	0.182329	1
1	8164195	8164581	0.176471	0.444444	0.130665	1
1	8165057	8167281	0.176471	0.444444	0.130665	1
1	8167398	8167944	0.235294	0.481481	0.27466	1
1	8168179	8168714	0.176471	0.37037	0.275069	1
1	8169424	8170014	0.176471	0.37037	0.275069	1
1	8170030	8170276	0.176471	0.37037	0.275069	1
1	8170376	8170494	0.176471	0.37037	0.275069	1
1	8170523	8170969	0.176471	0.37037	0.275069	1
1	8171162	8171243	0.176471	0.37037	0.275069	1
1	8171468	8172513	0.176471	0.37037	0.275069	1
1	8172779	8173572	0.176471	0.37037	0.275069	1
1	8173649	8174084	0.176471	0.37037	0.275069	1
1	8174244	8180479	0.205882	0.37037	0.43056	1
1	8180965	8183806	0.264706	0.407407	0.555252	1
1	8183830	8184925	0.382353	0.425926	0.889117	1
1	8184931	8185793	0.382353	0.407407	0.915143	1
1	8186139	8189018	0.382353	0.425926	0.889117	1
1	8189763	8190946	0.382353	0.425926	0.889117	1
1	8191936	8198047	0.411765	0.5	0.839869	1
1	8200147	8203603	0.264706	0.462963	0.411406	1
1	8204505	8210346	0.264706	0.462963	0.411406	1
1	8210413	8211086	0.264706	0.481481	0.359216	1
1	8212139	8214017	0.294118	0.5	0.437622	1
1	8214466	8215694	0.294118	0.5	0.437622	1
1	8215887	8223035	0.294118	0.5	0.437622	1
1	8223193	8223339	0.294118	0.5	0.437622	1
1	8225800	8227035	0.294118	0.5	0.437622	1
1	8227050	8229306	0.294118	0.5	0.437622	1
1	8230523	8233861	0.352941	0.574074	0.505121	1
1	8235457	8239468	0.352941	0.555556	0.529052	1
1	8239855	8241109	0.323529	0.537037	0.460838	1
1	8241279	8241955	0.323529	0.537037	0.460838	1
1	8241962	8242578	0.323529	0.537037	0.460838	1
1	8242665	8246460	0.323529	0.537037	0.460838	1
1	8246918	8249669	0.352941	0.592593	0.458278	1
1	8249891	8250603	0.411765	0.574074	0.709323	1
1	8252927	8254484	0.411765	0.574074	0.709323	1
1	8256005	8257033	0.323529	0.518519	0.510944	1
1	8257246	8257918	0.323529	0.518519	0.510944	1
1	8259187	8260493	0.264706	0.444444	0.467085	1
1	8260990	8262971	0.235294	0.444444	0.373681	1
1	8266185	8267849	0.176471	0.444444	0.130665	1
1	8268012	8273147	0.176471	0.407407	0.182329	1
1	8273226	8277492	0.176471	0.407407	0.182329	1
1	8279972	8290562	0.176471	0.425926	0.146323	1
1	8293508	8295868	0.294118	0.444444	0.60089	1
1	8296909	8299376	0.294118	0.444444	0.60089	1
1	8299808	8302553	0.294118	0.444444	0.60089	1
1	8302556	8308845	0.294118	0.444444	0.60089	1
1	8310087	8311642	0.294118	0.518519	0.387465	1
1	8311784	8312023	0.294118	0.518519	0.387465	1
1	8316546	8316762	0.382353	0.648148	0.434589	1
1	8316774	8317005	0.352941	0.648148	0.330267	1
1	8317079	8317960	0.352941	0.648148	0.330267	1
1	8317991	8318223	0.382353	0.666667	0.393168	1
1	8318344	8318715	0.411765	0.666667	0.495456	1
1	8319039	8319984	0.411765	0.648148	0.538021	1
1	8320477	8321856	0.411765	0.685185	0.453969	1
1	8322256	8323037	0.411765	0.685185	0.453969	1
1	8323148	8324788	0.411765	0.685185	0.453969	1
1	8324842	8325578	0.411765	0.685185	0.453969	1
1	8325893	8326399	0.411765	0.703704	0.433752	1
1	8326453	8326758	0.411765	0.703704	0.433752	1
1	8327148	8328085	0.411765	0.703704	0.433752	1
1	8328852	8331862	0.588235	0.814815	0.732544	1
1	8334205	8343588	0.558824	0.833333	0.630499	1
1	8344691	8355371	0.588235	0.703704	0.87635	1
1	8392034	8440087	0.617647	0.722222	0.893375	1
1	8440145	8440926	0.529412	0.703704	0.774327	1
1	8441609	8445846	0.558824	0.722222	0.804249	1
1	8445932	8454027	0.794118	0.777778	0.971784	1
1	8454037	8454451	0.823529	0.722222	0.990761	1
[truncated: 479,900+ more rows]
